# Supplementary material for: Effectiveness of a smartphone app on improving immunization of children in rural Sichuan Province, China: a cluster randomized controlled trial
Source: BMC Public Health. 2016 Aug 31;16(1):909. doi: 10.1186/s12889-016-3549-0 (PMC5006404; doi:10.1186/s12889-016-3549-0)
Supplement: Additional file 1: — Raw database for EPI APP Program. (XLSX 21421 kb) [file 12889_2016_3549_MOESM1_ESM.xlsx]

## Sheet: Baseline survey data
id_1b	id_1c	id	id_4	id_4_9	id_4a	id_6	id_7	id_8	id_9	id_10	id_10a	id_11	id_12	id_13	id_13_4	id_14	id_15	id_16	id_17	id_17_1	id_17_2	id_17_3	id_17_4	id_17_5	id_17_6	id_17_6_x	id_18	id_19	id_19_6	id_20_1	id_20_2	id_20_3	id_20_3_x	id_20_4	im_1	im_2	im_3	im_4	im_4_1	im_5_a	im_5_a_1	im_5_b	im_5_b_1	im_6	im_6_1	im_6a	im_6a_8	im_7_a1	im_7_a2
101	10104	1010401	9	大姑	1	2	2012-09-11	5.8	48.5	2	1	2	38	1		2	17	2013-12-18		1	2	2	1	2	2		3	1		1	2	1	互联网	2	1													1	2012-10-16
101	10104	1010402	3		1	1	2012-11-01	8	88	2	1	2	38	2		1	19	2013-12-18		2	1	2	2	2	2		3	1		1	2	2		2	1													1	2012-11-02
101	10104	1010403	1		1	2	2012-08-24	6.5	88	2	1	1	32	2		2	18	2013-12-18		2	1	2	2	2	2		3	1		1	2	2		2	1													1	2012-08-25
101	10104	1010404	1		1	2	2012-03-09	6.8	88	2	1	2	36	2		2	16	2013-12-18		2	2	2	1	2	2		3	1		1	2	1	QQ号 458108020	2	1													1	2012-03-10
101	10104	1010405	1		1	2	2012-10-07	6	50	1	0	1	40	2		5	17	2013-12-18		2	1	2	1	2	2		3	1		1	2	2		2	1													1	2012-10-07
101	10104	1010406	1		1	2	2012-11-27	6	88	2	1	2	40	2		1	16	2013-12-18		2	2	2	1	2	2		4	1		1	2	1	QQ号 1103984159	2	1													1	2012-11-27
101	10104	1010407	1		1	2	2012-07-03	6.2	88	2	1	1	40	2		2	18	2013-12-18		1	1	2	2	2	2		3	1		1	2	2		2	1													1	2012-07-04
101	10106	1010601	3		1	1	2012-05-04	7.3	88	1	0	8	40	4	上海生的	2	19	2013-12-19		2	1	2	2	2	2		2	1		1	1	2		2	1													1	2012-05-05
101	10106	1010602	1		1	1	2012-02-10	7.9	88	3	2	2	38	1		2	16	2013-12-19		1	2	2	2	2	1	修机器	2	1		1	2	2		2	1													1	2012-03-10
101	10106	1010603	1		1	1	2012-11-19	8	48.5	1	0	2	40	2		2	17	2013-12-19		2	1	2	2	2	2		3	1		1	1	2		2	1													1	2012-11-20
101	10106	1010604	3		1	2	2012-10-13	5.4	88	1	0	1	40	1		2	18	2013-12-19		1	1	2	2	2	2		3	1		1	2	2		2	1													1	2012-10-14
101	10106	1010605	1		1	2	2012-02-27	5.6	88	1	0	1	36	1		4	19	2013-12-19		2	1	2	2	2	2		4	1		1	2	2		2	1													1	2012-02-28
101	10106	1010606	1		1	1	2012-02-16	6.3	49.5	2	1	2	39	1		2	17	2013-12-19		2	2	2	2	2	1	在家待业	3	1		1	2	2		2	1													1	2012-03-20
101	10106	1010607	3		2	2	2012-02-01	5.6	88	2	1	2	40	1		2	16	2013-12-19		2	1	2	2	2	2		3	1		1	2	2		2	1													1	2012-02-03
101	10107	1010744	3		2	2	2012-12-09	6	88	1	0	1	42	1		2	20	2013-12-19		2	1	2	2	2	1	上班	3	1		1	2	2		2	1													1	2013-02-09
101	10107	1010745	1		1	1	2012-08-17	7	88	2	1	1	36	2		2	23	2013-12-19		1	1	2	2	2	2		3	1		1	2	2		2	1													1	2012-08-17
101	10107	1010746	3		1	1	2012-01-10	6.6	88	2	1	2	39	1		1	23	2013-12-19		1	1	2	1	2	2		3	1		1	2	2		2	1													1	2012-01-10
101	10107	1010747	1		1	1	2012-01-16	6.5	88	2	1	1	40	1		2	23	2013-12-19		1	2	2	2	2	1	司机	2	1		1	1	2		2	1													1	2012-01-17
101	10107	1010748	1		2	1	2012-02-27	7.3	50	1	0	1	41	1		2	20	2013-12-19		2	2	2	2	2	1	自由职业	3	1		1	2	2		2	1													1	2012-02-28
101	10107	1010749	2		1	1	2012-06-28	4.7	45	2	1	1	30	1		2	23	2013-12-19		1	1	2	2	2	2		3	1		1	2	2		2	1													1	2012-07-22
101	10107	1010750	2		2	2	2012-11-13	5	49	1	0	1	38	2		2	20	2013-12-19		2	2	2	2	2	1	上班	3	1		1	2	2		2	1													1	2012-11-14
101	10108	1010801	3		1	2	2012-05-15	7	88	2	1	2	88	1		2	21	2013-12-20		1	1	2	2	2	2		3	1		2	2	2		2	1													1	2012-05-15
101	10108	1010802	1		1	1	2012-01-24	7.5	88	2	1	2	42	1		2	22	2013-12-20		1	2	2	2	2	1	在家打工	3	1		1	2	2		2	1													1	2012-01-25
101	10108	1010803	3		1	2	2012-06-23	6.4	88	1	0	2	37	1		2	23	2013-12-20		1	1	2	2	2	2		2	1		1	2	2		2	1													1	2012-06-24
101	10108	1010804	3		1	2	2012-04-04	7.4	88	1	0	1	40	1		2	20	2013-12-20		1	1	2	2	2	2		3	1		1	2	2		2	1													1	2012-04-06
101	10108	1010805	3		1	2	2012-10-22	6.5	88	1	0	1	42	2		2	22	2013-12-20		2	1	2	2	2	2		2	1		1	2	2		2	1													1	2012-10-22
101	10109	1010901	1		1	1	2012-06-17	6.5	48.5	2	1	2	40	1		2	17	2013-12-19		2	2	2	2	2	1	在家做工	2	1		1	2	2		2	1													1	2012-06-19
101	10109	1010902	3		1	2	2012-04-24	6	88	1	0	1	40	1		1	18	2013-12-19		1	2	2	2	2	1	在镇上上班	2	1		1	2	2		2	1													1	2012-04-24
101	10109	1010903	3		1	2	2012-07-04	5.5	88	2	1	8	35	1		2	16	2013-12-19		1	1	2	2	2	2		2	1		1	2	2		2	1													1	2012-08-09
101	10109	1010904	3		1	1	2012-06-13	6	88	3	2	2	40	1		2	18	2013-12-19		1	1	2	2	2	2		2	1		1	2	2		2	2	1	1	1	2	2		1	1	8		6
101	10109	1010905	3		1	1	2012-04-04	7.2	88	2	1	2	38	1		5	19	2013-12-19		2	1	2	2	2	2		2	1		1	2	2		2	1													1	2012-04-05
101	10111	1011101	2		1	1	2012-05-18	7.1	60	2	1	2	38	1		2	21	2013-12-20		1	1	2	2	2	2		3	1		1	2	2		2	1													1	2012-05-18
101	10111	1011102	3		1	1	2012-11-08	8.1	88	2	1	1	38	1		2	23	2013-12-20		1	1	2	2	2	2		2	1		1	2	2		2	1													1	2012-11-09
101	10111	1011103	3		1	1	2012-10-02	88	88	2	1	2	40	1		4	20	2013-12-20		1	1	2	2	2	2		2	1		1	2	2		2	1													1	2012-10-02
101	10111	1011104	3		1	1	2012-03-30	88	88	1	0	2	40	3		2	22	2013-12-20		2	1	2	2	2	2		2	1		1	2	2		2	1													1	2012-04-19
101	10111	1011105	1		1	2	2012-05-17	6.1	88	1	0	1	38	1		2	21	2013-12-20		2	1	2	2	2	2		3	1		1	2	2		2	1													1	2012-05-18
101	10111	1011106	1		1	1	2012-03-14	8	88	2	1	2	39	1		2	23	2013-12-20		1	2	2	2	2	2		2	1		1	2	2		2	1													1	2012-03-15
101	10111	1011107	3		1	2	2012-10-19	5.8	88	1	0	2	40	1		2	22	2013-12-20		1	2	2	2	2	1	在家打工	1	1		1	2	2		2	1													1	2012-10-24
101	10112	1011201	1		1	2	2012-11-26	6.2	88	1	0	1	38	1		2	19	2013-12-20		2	2	2	2	2	1	在乡上开车	3	1		1	2	2		2	1													1	2012-11-26
101	10112	1011202	2		2	1	2012-07-25	7.5	50	1	0	1	40	2		2	16	2013-12-20		2	1	2	1	2	2		3	1		1	2	1	QQ号1716518322	2	2	1	1	1	2	1	3	1	3	1	1
101	10112	1011203	1		2	1	2012-10-07	6.5	49	1	0	2	40	1		2	17	2013-12-20		1	1	2	2	2	2		3	1		1	2	2		2	1													1	2012-10-08
101	10112	1011204	3		1	2	2012-05-11	6.5	52	2	1	2	40	1		2	18	2013-12-20		1	1	2	2	2	2		2	1		1	2	2		2	1													1	2012-07-18
101	10112	1011205	1		1	2	2012-01-16	4.4	40	4	2	8	38	1		2	16	2013-12-20		1	2	2	2	2	2		2	1		1	2	2		2	1													1	2012-02-19
101	10112	1011206	1		1	2	2012-09-11	6.5	48.5	1	0	8	40	1		2	17	2013-12-20		2	1	2	2	2	2		4	1		1	2	1	互联网	2	2	1	1	1	2	1	1	1	2	1	1
101	10112	1011207	3		2	2	2012-06-10	6.2	88	1	0	2	40	1		2	18	2013-12-20		1	1	2	2	2	2		2	1		1	2	2		2	1													1	2012-06-11
101	10114	1011401	1		1	1	2012-04-19	4	88	3	2	1	35	1		2	19	2013-12-20		2	2	2	1	2	2		2	1		1	2	2		2	1													1	2012-04-19
101	10114	1011402	3		1	2	2012-10-16	6.3	48.5	1	0	2	40	1		8	17	2013-12-20		1	1	2	2	2	2		3	1		1	2	2		2	1													1	2012-10-17
101	10114	1011403	1		2	2	2012-06-08	6.4	88	1	0	2	32	1		5	18	2013-12-20		1	1	2	2	2	2		3	1		1	2	2		2	1													1	2012-06-10
101	10114	1011404	1		1	2	2012-11-03	7.6	50	1	0	2	38	1		2	16	2013-12-20		1	1	2	2	2	2		3	1		1	2	2		2	1													1	2012-11-07
101	10114	1011405	3		1	1	2012-07-23	8	88	1	0	8	38	2		2	19	2013-12-20		2	1	2	2	2	2		2	1		1	2	2		2	1													1	2012-07-23
101	10114	1011406	1		1	1	2012-05-06	6.2	88	1	0	2	36	1		2	18	2013-12-20		2	1	2	2	2	2		3	1		1	2	2		2	1													1	2012-05-07
101	10114	1011407	1		1	1	2012-04-14	7.8	88	2	1	1	40	1		2	16	2013-12-20		2	2	2	2	2	1	开车	3	1		1	2	2		2	1													1	2012-04-15
101	10115	1011501	3		1	2	2012-09-07	5.2	88	1	0	2	38	1		2	20	2013-12-19		1	1	2	2	2	2		2	1		1	1	2		2	2	1	1	1	8	1	8	1	8	1	8
101	10115	1011502	1		1	2	2012-01-26	5.8	88	1	0	2	38	2		2	22	2013-12-19		2	1	2	2	2	2		3	1		1	2	2		2	1													1	2012-01-26
101	10115	1011503	1		1	2	2012-02-08	6.5	88	2	1	2	40	2		2	24	2013-12-19		1	2	2	2	2	2		3	1		1	2	1	电脑	2	1													1	2012-02-10
101	10115	1011504	3		1	2	2012-10-22	6.5	88	2	1	2	38	1		2	21	2013-12-19		2	1	2	2	2	2		2	1		1	2	2		2	1													1	2012-10-22
101	10115	1011505	1		1	1	2012-01-16	4.3	88	1	0	2	43	1		1	22	2013-12-19		2	1	2	2	2	2		3	1		1	2	2		2	1													1	2012-01-17
101	10115	1011506	2		1	1	2012-05-11	7	88	5	4	2	39	1		2	21	2013-12-19		2	1	2	2	2	2		2	1		1	2	2		2	1													1	2012-05-12
101	10115	1011507	1		1	1	2012-07-03	6.7	88	2	1	1	38	1		2	22	2013-12-19		2	1	2	2	2	2		3	1		1	2	2		2	1													1	2012-07-05
101	10116	1011601	1		1	1	2012-01-03	7.2	88	1	0	1	38	1		2	22	2013-12-19		1	1	2	2	2	2		3	1		1	2	2		2	1													1	2012-01-04
101	10116	1011602	3		1	1	2012-04-17	3.2	88	1	0	2	39	1		2	21	2013-12-19		1	1	2	2	2	2		3	1		1	2	2		2	1													1	2012-04-18
101	10116	1011603	1		2	2	2012-06-29	7.5	88	2	1	1	40	2		2	22	2013-12-19		1	1	2	2	2	2		3	1		1	2	2		2	1													1	2012-06-30
101	10116	1011604	3		1	1	2012-05-03	6.2	88	1	0	8	38	1		2	21	2013-12-19		1	2	2	1	2	2		2	1		1	2	2		2	1													1	2012-05-04
101	10116	1011605	3		1	1	2011-12-21	6	88	1	0	2	38	2		2	22	2013-12-19		1	2	2	2	2	2		1	1		1	2	2		2	1													1	2012-01-17
101	10116	1011606	3		1	2	2012-12-17	9.2	88	1	0	1	38	2		2	21	2013-12-19		2	1	2	2	2	2		2	1		1	2	2		2	2	1	8	1	88	8		1	88	1	88	88
101	10116	1011607	1		1	1	2012-03-01	8	88	3	1	1	38	2		2	21	2013-12-19		2	1	2	2	2	2		2	1		1	1	2		2	1													1	2012-03-02
101	10117	1011701	3		1	2	2012-02-21	5.5	88	1	0	2	32	2		1	18	2013-12-19		1	1	2	1	2	2		2	1		1	2	2		2	1													1	2012-03-01
101	10117	1011702	3		1	2	2012-02-05	6.8	49	2	1	2	40	2		2	17	2013-12-19		2	1	2	2	2	2		2	1		1	1	2		2	1													1	2012-02-05
101	10117	1011703	1		1	1	2012-08-13	6.9	88	3	1	1	38	1		2	19	2013-12-19		2	1	2	2	2	2		3	1		1	2	2		2	1													1	2012-08-13
101	10117	1011704	3		1	1	2012-04-03	8	88	1	0	1	35	2		2	16	2013-12-19		2	2	2	2	2	1	爸爸在宣汉县城车行修车	2	1		1	2	2		2	1													1	2012-04-03
101	10117	1011705	3		1	2	2012-06-06	5.3	88	2	1	1	36	1		4	18	2013-12-19		2	1	2	2	2	2		1	1		1	2	2		2	1													1	2012-06-07
101	10117	1011706	1		1	1	2012-08-13	8	48.5	1	0	8	40	2		2	17	2013-12-19		2	1	2	2	2	2		3	1		1	2	2		2	1													1	2012-08-13
101	10117	1011707	1		1	2	2012-10-30	6.9	88	1	0	1	38	2		2	19	2013-12-19		2	2	2	1	2	2		3	1		1	2	2		2	1													1
101	10118	1011801	1		1	1	2012-01-28	7	48.5	1	0	1	40	2		2	17	2013-12-18		2	1	2	2	2	2		3	1		1	2	2		2	1													1	2012-01-28
101	10118	1011802	9	大爸	2	1	2012-06-23	9	88	1	0	2	40	1		4	18	2013-12-18		1	1	2	2	2	2		4	1		1	2	2		2	2	1	1	1	2	1	3	1	3	1	1
101	10118	1011803	2		2	1	2012-04-20	6	88	2	1	2	40	2		2	19	2013-12-18		1	2	2	2	2	2		2	1		1	1	2		2	2	1	1	1	88	1	88	1	88	1	88
101	10118	1011804	3		2	1	2012-02-28	6.5	88	2	1	2	40	2		2	16	2013-12-18		1	1	2	2	2	2		2	1		1	1	2		2	2	1	8	8		8		8		8		8	起疹子和感冒就没有去
101	10118	1011805	3		2	1	2012-10-14	8	58	1	0	2	32	2		2	18	2013-12-18		1	2	2	1	1	2		3	1		1	2	2		2	2	1	1	1	2	1	1	1	3	1	1
101	10118	1011806	1		1	2	2012-11-30	7	48.5	2	1	2	40	2		2	17	2013-12-18		2	2	2	2	2	1	在车行修车	3	1		1	2	2		2	2	1	1	1	2	1	88	1	2	1	1
101	10118	1011807	1		1	2	2012-02-17	6	88	5	1	2	40	2		2	16	2013-12-18		1	1	2	2	2	2		2	1		1	1	2		2	1													1	2012-04-28
101	10119	1011901	1		1	1	2012-10-08	6	88	2	1	2	36	1		2	19	2013-12-18		2	1	2	2	2	2		3	1		1	2	2		2	1													1	2012-11-29
101	10119	1011902	1		1	1	2012-11-03	7.2	88	3	2	2	35	1		2	16	2013-12-18		2	1	2	2	2	2		2	1		1	2	2		2	1													1	2012-12-03
101	10119	1011903	3		1	2	2012-10-08	7	88	2	1	1	32	2		2	18	2013-12-18		2	1	2	2	2	2		2	1		1	2	2		2	1													1	2013-10-10
101	10119	1011904	1		1	1	2012-10-28	6	49.5	2	1	2	40	2		2	17	2013-12-18		2	1	2	2	2	2		3	1		1	2	2		2	1													1	2012-10-29
101	10119	1011905	1		1	1	2012-03-12	6.2	88	1	0	2	37	2		2	19	2013-12-18		1	1	2	2	2	2		2	1		1	2	2		2	1													1	2012-03-13
101	10119	1011906	2		2	1	2012-03-24	7	88	4	2	2	40	1		2	16	2013-12-18		1	1	2	2	2	2		3	1		1	2	2		2	2	1	1	1	3	1	3	1	3	1	1
101	10119	1011907	2		2	1	2012-07-05	8	88	1	0	2	40	2		2	18	2013-12-18		1	1	2	2	2	2		3	1		1	2	2		2	1													1	2012-07-06
101	10120	1012001	1		1	1	2012-12-07	8	88	3	2	2	40	2		2	19	2013-12-18		2	1	2	2	2	2		3	1		1	1	2		2	1													1	2012-12-13
101	10120	1012002	3		1	1	2012-04-15	88	88	2	1	1	40	2		2	18	2013-12-18		1	1	2	2	2	2		4	1		2	1	2		2	1													1	2012-04-16
101	10120	1012003	1		1	2	2012-09-06	6.8	48.5	2	1	2	39	2		2	17	2013-12-18		1	2	2	2	2	2		3	1		1	2	1	互联网	2	1													1	2012-09-07
101	10120	1012004	2		2	1	2012-11-16	6.7	50	1	0	2	40	1		2	16	2013-12-18		2	1	2	2	2	2		4	1		1	2	1	QQ号	2	1													1	2012-11-17
101	10120	1012005	3		1	2	2012-08-13	6.8	88	2	1	1	40	2		5	19	2013-12-18		1	1	2	2	2	2		2	1		1	1	2		2	1													1	2012-08-14
101	10120	1012006	3		1	2	2012-11-10	7	88	1	0	2	38	2		2	16	2013-12-18		1	1	2	2	2	2		2	1		1	2	2		2	1													1	2012-11-11
101	10120	1012007	1		1	1	2012-11-03	7.8	52	1	0	1	40	1		2	19	2013-12-18		2	1	2	2	2	2		4	6	土家族	1	1	2		2	1													1	2012-11-04
101	10121	1012101	3		1	1	2012-02-20	6.8	88	1	0	2	40	1		2	18	2013-12-18		1	1	2	2	2	2		3	1		1	2	2		2	1													1	2012-02-21
101	10121	1012102	3		1	2	2012-08-16	4	45	1	0	2	36	2		2	17	2013-12-18		1	1	2	2	2	2		3	1		1	2	2		2	1													1	2012-08-23
101	10121	1012103	3		1	1	2012-04-01	8	88	3	2	2	40	2		2	18	2013-12-18		1	1	2	2	2	2		2	1		2	1	2		2	1													1	2012-04-01
101	10121	1012104	1		1	2	2012-08-22	4.3	48.5	1	0	1	37	2		2	17	2013-12-18		2	1	2	2	2	2		4	1		1	2	2		2	1													1	2012-08-22
101	10121	1012105	1		1	1	2012-06-22	6.8	88	2	1	1	38	1		2	19	2013-12-18		2	1	2	2	2	2		2	1		1	2	2		2	1													1	2012-06-24
101	10121	1012106	3		1	2	2012-05-24	6.8	48.5	2	1	2	40	2		2	17	2013-12-18		1	1	2	2	2	2		3	1		1	2	2		2	1													1	2012-05-25
101	10121	1012107	3		1	2	2012-06-19	88	88	2	1	2	40	2		2	16	2013-12-18		1	1	2	2	2	2		3	1		1	1	2		2	1													1	2012-06-20
101	10122	1012201	3		1	1	2012-02-08	6.8	88	2	1	2	39	2		2	23	2013-12-18		1	1	2	2	2	2		2	1		1	2	2		2	2	1	1	1	2	8		8		8		8	小孩妈妈外出后就没再打过
101	10122	1012202	3		2	1	2012-02-08	6.5	88	1	0	2	38	1		4	20	2013-12-18		1	2	2	1	2	2		1	1		1	2	2		2	2	1	8	8		8		8		1	1	88
101	10122	1012203	3		1	2	2012-05-27	5.5	88	2	1	8	40	1		2	21	2013-12-18		1	1	2	2	2	2		2	1		1	2	2		2	2	1	1	1	8	1	8	1	8	1	8
101	10122	1012204	3		1	1	2012-04-25	7.5	88	2	1	1	40	2		2	22	2013-12-18		1	1	2	2	2	2		1	1		1	2	2		2	2	1	1	1	3	1	3	1	2	1	1
101	10122	1012205	3		1	2	2012-04-14	6	88	2	1	1	40	2		2	23	2013-12-18		1	1	2	2	2	2		2	1		1	2	2		2	2	1	1	1	1	8		8		8		8	小孩生病
101	10123	1012339	1		1	2	2012-10-30	6	88	2	0	1	37	2		2	20	2013-12-19		2	1	2	2	2	2		3	1		1	2	2		2	1													1	2012-10-30
101	10123	1012340	3		1	1	2012-05-09	6	88	1	0	2	40	2		2	23	2013-12-19		1	1	2	2	2	2		2	1		1	2	2		2	1													1	2012-05-09
101	10123	1012341	1		2	1	2012-10-23	6	88	1	0	2	37	2		5	20	2013-12-19		2	1	2	2	2	2		3	1		1	2	2		2	1													1	2012-10-24
101	10123	1012342	1		1	2	2012-12-05	6	88	3	1	2	38	2		2	20	2013-12-19		2	1	2	2	2	2		3	1		1	2	2		2	1													1	2012-12-05
101	10123	1012343	3		1	1	2012-10-23	6.5	88	1	0	2	37	2		2	23	2013-12-19		1	1	2	2	2	2		2	1		1	1	2		2	1													1	2012-10-23
101	10124	1012444	3		1	2	2012-06-16	5	88	2	1	1	37	2		2	23	2013-12-19		1	1	2	2	2	2		2	1		1	2	2		2	1													1	2012-06-16
101	10124	1012445	3		1	2	2012-03-26	9	88	1	0	1	36	2		2	20	2013-12-19		1	1	2	2	2	2		1	1		1	2	2		2	1													1	2012-03-27
101	10124	1012446	3		1	2	2012-05-01	5.6	47	1	0	2	40	1		2	23	2013-12-19		1	1	2	2	2	2		2	1		1	2	2		2	1													1	2012-05-02
101	10124	1012447	2		1	2	2012-05-12	88	88	1	0	2	40	2		2	23	2013-12-19		1	1	2	2	2	2		1	1		2	2	2		1	1													1	2012-05-13
101	10124	1012448	3		1	1	2012-06-30	88	88	2	1	1	38	1		8	20	2013-12-19		2	1	2	2	2	2		2	1		1	2	2		2	1													1	2012-07-02
101	10124	1012449	3		1	2	2012-01-18	6.5	88	1	0	2	38	2		2	20	2013-12-19		1	1	2	2	2	2		2	1		1	2	2		2	1													1	2012-01-19
101	10124	1012450	3		1	2	2012-01-03	6	48	1	0	2	37	2		2	23	2013-12-19		1	1	2	2	2	2		2	1		1	2	2		2	1													1	2012-01-03
101	10125	1012501	3		1	1	2012-09-05	6.4	88	2	1	2	38	1		2	22	2013-12-19		1	1	2	2	2	2		1	1		2	2	2		1	1													1	2012-09-12
101	10125	1012502	3		1	1	2012-12-18	7.3	88	2	1	2	38	2		2	21	2013-12-19		1	1	2	2	2	2		2	1		1	2	2		2	1													3
101	10125	1012503	3		1	1	2012-07-02	6.5	88	2	1	2	38	2		2	22	2013-12-19		1	2	2	2	2	2		2	1		1	2	2		2	2	1	1	1	3	1	3	1	2	1	1
101	10125	1012504	3		1	1	2012-10-24	7.5	88	1	0	2	43	1		2	22	2013-12-19		1	2	2	2	1	2		3	1		1	1	2		2	2	1	1	2		1	3	1	3	1	1	2
101	10125	1012505	3		1	2	2011-12-30	3.2	88	1	0	2	40	1		2	21	2013-12-19		1	1	2	2	2	2		3	1		1	1	2		2	1													2
101	10125	1012506	3		2	2	2012-02-16	6	88	1	0	2	40	1		2	20	2013-12-19		1	2	2	2	2	2		3	1		1	1	2		2	2	1	8	8		8		1	88	1	88	88
101	10126	1012601	3		1	1	2012-03-14	5.4	88	1	0	2	88	1		2	19	2013-12-19		1	1	2	2	2	2		2	1		2	1	2		2	1													1	2012-03-15
101	10126	1012602	3		1	2	2012-06-08	7.2	88	1	0	2	36	1		2	18	2013-12-19		1	1	2	2	2	2		2	1		1	2	2		2	1													1	2012-07-11
101	10126	1012603	2		2	2	2012-05-19	6.8	48.6	2	1	2	40	2		2	17	2013-12-19		2	2	2	2	2	1	在家工作	3	1		1	2	2		2	1													1	2012-05-19
101	10126	1012604	3		1	2	2012-07-07	6.5	88	2	1	2	38	2		2	16	2013-12-19		1	2	2	2	2	1	爸爸做建筑行业	1	1		1	2	2		2	1													1	2012-07-07
101	10127	1012701	1		1	2	2012-10-13	6	88	2	1	8	37	2		2	21	2013-12-18		2	1	2	2	2	2		4	1		1	1	2		2	1													1	2012-12-18
101	10127	1012702	1		1	2	2012-10-19	8.5	88	3	2	2	40	2		2	22	2013-12-18		1	1	2	2	2	2		1	1		1	2	2		2	2	1	1	1	1	1	2	1	3	1	1
101	10127	1012703	1		1	2	2012-09-30	5.8	88	2	2	2	40	2		2	21	2013-12-18		2	1	2	2	2	2		1	1		1	2	2		2	1													1	2012-10-01
101	10127	1012704	3		1	1	2012-12-01	5.1	88	1	0	2	41	2		2	22	2013-12-18		1	1	2	2	2	2		2	1		2	2	2		1	1													1	2012-12-01
101	10127	1012705	1		1	1	2012-02-20	6.8	50	3	2	1	40	1		2	22	2013-12-18		1	1	2	2	2	2		2	1		1	2	2		2	1													1	2012-12-21
101	10127	1012706	1		1	1	2012-10-25	6	88	2	1	2	38	3		2	21	2013-12-18		2	1	2	2	2	2		3	1		1	2	2		2	1													1	2012-10-27
101	10128	1012829	3		1	2	2012-04-11	8.4	88	1	0	1	40	1		2	20	2013-12-18		1	1	2	2	2	2		1	1		1	2	2		2	1													1	2012-04-11
101	10128	1012830	3		1	1	2012-03-31	4.8	88	1	0	2	38	1		2	20	2013-12-18		1	1	2	2	2	2		3	1		1	2	2		2	1													1	2012-04-01
101	10128	1012831	3		1	2	2012-09-18	6	88	2	1	1	38	1		2	20	2013-12-18		1	1	2	2	2	2		2	1		1	2	2		2	1													1	2012-09-19
101	10128	1012832	1		1	2	2012-07-06	5.5	88	2	1	2	35	1		2	23	2013-12-18		1	2	1	2	2	2		2	1		1	2	2		2	1													1	2012-07-08
101	10128	1012834	3		1	1	2012-01-11	6	88	3	2	1	38	2		2	23	2013-12-18		1	2	2	2	2	2		2	1		2	1	2		2	1													1	2012-01-11
101	10129	1012901	2		1	2	2012-01-17	5.2	88	1	0	1	38	1		2	20	2013-12-18		1	1	2	2	2	2		4	1		1	1	2		2	1													1	2012-02-21
101	10129	1012902	3		2	1	2012-06-30	8.5	88	2	1	8	40	2		2	23	2013-12-18		1	1	2	2	2	2		1	1		1	1	2		2	2	1	1	8		8		8		8		8	除了感冒生病没有去打，其他都打了
101	10129	1012903	3		1	1	2012-08-06	6	40	1	0	2	38	2		2	21	2013-12-18		1	1	2	2	2	2		2	1		1	2	2		2	1													1	2012-08-28
101	10129	1012904	3		1	1	2012-08-29	88	88	1	0	2	40	2		2	22	2013-12-18		1	1	2	2	2	2		2	1		1	2	2		2	2	1	1	1	3	1	4	1	3	1	1
101	10129	1012905	3		1	2	2012-04-18	6	88	1	0	8	88	1		2	20	2013-12-18		1	1	2	2	2	2		2	1		1	1	2		2	1													1	2012-04-19
101	10129	1012906	1		1	2	2012-01-19	4.2	88	1	0	2	35	1		2	23	2013-12-18		1	2	2	1	2	2		3	1		1	2	2		2	1													1	2012-01-25
101	10131	1013101	3		1	1	2012-09-10	88	88	1	0	2	40	2		2	18	2013-12-19		1	1	2	2	2	2		2	1		1	2	2		2	1													1	2012-09-10
101	10131	1013103	9	舅妈	2	2	2011-12-30	6.5	88	2	1	1	40	2		2	16	2013-12-19		2	2	2	1	2	2		3	1		1	2	1	QQ号 309404480	2	1													1	2011-12-30
101	10131	1013104	3		2	1	2012-06-20	7.5	48.5	1	0	2	39	2		2	17	2013-12-19		2	1	2	2	2	2		2	1		1	1	2		2	1													1	2012-06-20
101	10131	1013105	3		1	1	2012-03-03	6	88	1	0	2	40	2		2	19	2013-12-19		2	1	2	2	2	2		2	1		1	1	2		2	1													1	2012-03-04
101	10131	1013106	3		1	1	2012-02-06	7.1	88	2	1	2	36	2		2	25	2013-12-19		2	1	2	2	2	2		3	1		1	2	2		2	1													1	2012-02-08
102	10201	1020101	3		1	2	2012-11-10	6.2	88	1	0	8	36	4	广东大漓镇卫生院	5	16	2013-12-17		1	2	2	2	2	2		2	1		1	1	2		2	1													1	2012-11-10
102	10201	1020102	3		1	1	2012-02-11	5.9	46.2	1	0	2	36	1		2	18	2013-12-17		1	1	2	2	2	2		3	1		1	2	2		2	1													1	2012-02-12
102	10201	1020103	3		1	2	2012-09-01	5.7	88	2	1	1	38	2		2	19	2013-12-17		2	1	2	2	2	2		3	1		1	2	2		2	1													1	2012-09-01
102	10201	1020104	1		2	2	2012-07-30	88	88	3	2	2	32	3		2	18	2013-12-17		1	1	2	2	2	2		2	1		1	2	2		2	1													1	2012-08-02
102	10201	1020105	3		1	2	2012-07-07	6.8	88	1	0	1	40	1		2	16	2013-12-17		1	1	2	2	2	2		2	1		1	2	2		2	1													1	2012-07-08
102	10201	1020106	3		2	1	2012-02-18	88	88	2	1	8	39	1		2	19	2013-12-17		1	1	2	2	2	2		2	1		2	2	2		1	2	1	1	1	88	1	88	1	88	1	88
102	10201	1020139	1		1	1	2012-09-08	4.5	49.5	1	0	1	36	1		2	17	2013-12-17		2	1	2	2	2	2		3	1		1	2	2		2	1													1	2012-10-09
102	10203	1020301	3		1	2	2012-05-05	8.2	88	2	1	1	37	2		2	16	2013-12-17		1	1	2	2	2	2		3	1		1	1	2		2	1													1	2012-05-05
102	10203	1020302	3		1	1	2012-01-30	88	88	1	0	1	32	1		2	18	2013-12-17		1	1	2	2	2	2		2	1		1	1	2		2	1													1	2012-01-31
102	10203	1020303	3		1	2	2012-01-23	5.2	88	1	0	2	36	1		2	19	2013-12-17		2	1	2	2	2	2		2	1		1	2	2		2	1													1	2012-01-23
102	10203	1020304	3		1	1	2012-10-10	6.8	88	4	3	2	40	1		2	16	2013-12-17		2	1	2	2	2	2		1	1		1	2	2		2	1													1	2012-10-11
102	10203	1020305	1		1	1	2012-10-29	5.5	88	2	1	2	36	2		2	16	2013-12-17		2	2	2	2	2	1	父亲搞建筑	3	1		1	1	2		2	1													1	2012-11-01
102	10203	1020306	1		1	1	2012-07-20	6.5	88	2	1	1	32	2		2	18	2013-12-17		1	1	2	1	2	2		3	1		1	1	1	上网	2	1													1	2012-09-22
102	10203	1020307	1		1	1	2012-01-25	6.8	88	3	1	2	37	1		2	19	2013-12-17		2	1	2	2	2	2		3	1		1	2	2		2	1													1	2012-01-27
102	10205	1020535	1		2	1	2012-03-13	6.5	48.8	3	2	2	40	2		2	17	2013-12-17		2	2	2	1	2	2		2	1		1	2	2		2	1													1	2012-03-14
102	10205	1020536	3		1	1	2012-07-17	6.6	88	2	1	2	40	2		2	22	2013-12-17		1	1	2	2	2	2		2	1		1	2	2		2	2	1	1	1	2	1	3	1	3	1	1
102	10205	1020538	1		1	2	2012-09-29	5.8	88	2	1	1	41	1		1	22	2013-12-17		1	1	2	2	2	2		3	1		1	2	2		2	1													1	2012-09-30
102	10205	1020540	3		1	1	2012-11-12	9.4	88	2	1	2	40	1		2	22	2013-12-17		1	1	2	2	2	2		1	1		1	2	2		2	1													1	2012-12-20
102	10205	1020541	3		1	1	2012-05-13	5.8	48.5	1	0	1	39	1		2	17	2013-12-17		2	1	2	2	2	2		2	1		1	2	2		2	1													1	2012-05-28
102	10205	1020543	3		1	2	2011-12-21	5.6	48.5	2	1	8	40	2		2	17	2013-12-17		2	1	2	2	2	2		2	1		1	2	2		2	1													1	2012-02-07
102	10205	1020548	3		1	1	2012-12-01	7.8	88	1	0	8	40	1		3	22	2013-12-17		1	2	2	2	1	2		2	1		1	2	2		2	1													3
102	10206	1020601	2		1	1	2012-09-24	6.5	55	2	1	1	40	2		2	16	2013-12-17		1	1	2	2	2	2		3	1		1	1	2		2	1													1	2012-09-26
102	10206	1020602	3		1	1	2012-07-07	88	50	3	2	8	88	4	外地生的	2	19	2013-12-17		1	1	2	2	2	2		2	1		1	2	2		2	1													1	2012-07-07
102	10206	1020603	1		1	2	2012-08-17	5.5	88	1	0	2	40	1		2	18	2013-12-17		1	2	2	2	1	2		3	1		1	2	2		2	1													1	2012-08-18
102	10206	1020604	3		1	1	2012-09-13	6	88	2	1	1	35	4	北京东坝医院	2	16	2013-12-17		1	1	2	2	2	2		2	1		1	2	2		2	1													1	2012-09-15
102	10206	1020605	1		2	2	2012-06-23	6.3	45.5	1	0	2	38	2		2	18	2013-12-17		1	1	2	1	2	2		3	1		1	2	2		2	1													1	2012-06-30
102	10206	1020606	3		1	2	2012-09-18	6	88	1	0	1	38	1		2	19	2013-12-17		2	1	2	2	2	2		3	1		1	2	2		2	1													1	2012-10-18
102	10206	1020607	1		1	1	2012-11-16	6.4	50	3	2	1	40	2		2	25	2013-12-17		2	1	2	2	2	2		2	1		1	2	2		2	1													1	2012-11-30
102	10207	1020701	3		1	1	2012-08-20	88	88	2	1	8	88	4	不知道	4	21	2013-12-17		1	1	2	2	2	2		2	1		1	2	2		2	1													1	2012-08-21
102	10207	1020702	3		1	2	2012-01-01	6.5	88	1	0	1	36	2		2	23	2013-12-17		1	1	2	2	2	2		2	1		1	2	2		2	1													1	2012-01-02
102	10207	1020703	3		1	2	2012-01-17	6.8	88	1	0	2	40	1		2	20	2013-12-17		2	1	2	1	2	2		2	1		1	1	2		2	1													1	2012-02-18
102	10207	1020704	1		1	2	2012-05-17	5.4	88	2	1	2	40	1		2	23	2013-12-17		1	1	2	2	2	2		2	1		1	2	2		2	1													1	2012-06-18
102	10207	1020705	9	舅舅	2	1	2012-12-09	88	88	1	0	2	38	2		2	20	2013-12-17		1	1	2	2	2	2		3	1		1	2	2		2	1													1	2013-03-16
102	10208	1020801	1		1	1	2012-11-27	6	88	3	2	1	40	1		2	21	2013-12-17		1	1	2	2	2	2		2	1		2	1	2		2	1													1	2013-05-28
102	10208	1020802	3		1	2	2012-05-06	5.6	88	2	1	1	39	1		1	23	2013-12-17		1	1	2	2	2	2		1	1		1	2	2		2	1													1	2012-05-08
102	10208	1020803	3		1	1	2012-06-14	5.2	88	2	1	1	37	1		2	20	2013-12-17		2	1	2	2	2	2		2	1		1	2	2		2	1													1	2012-06-14
102	10208	1020804	3		1	1	2012-07-11	7	55	2	1	2	88	2		2	24	2013-12-17		1	1	2	2	2	2		2	1		1	1	2		2	1													1	2012-07-13
102	10208	1020805	1		1	2	2012-10-28	5.2	88	3	2	2	40	4	宣汉县济民医院	2	23	2013-12-17		1	1	2	2	2	2		2	1		1	2	2		2	1													1	2012-12-02
102	10208	1020806	1		1	2	2012-06-30	88	88	3	2	2	37	4	路上	2	20	2013-12-17		2	1	2	2	2	2		2	1		1	1	2		2	1													1	2012-06-30
102	10208	1020807	3		1	1	2012-09-08	5	88	2	1	2	38	1		2	21	2013-12-17		1	1	2	2	2	2		2	1		2	2	2		1	1													1	2012-09-09
102	10210	1021042	1		1	2	2012-11-27	5.8	50	2	1	1	40	1		2	17	2013-12-17		2	2	2	2	2	1	运输	3	1		1	2	1	电脑	2	1													1	2013-01-02
102	10210	1021044	1		1	2	2012-10-31	6.4	88	2	1	1	43	1		2	22	2013-12-17		1	1	2	2	2	2		2	1		1	2	2		2	1													1	2012-11-01
102	10210	1021045	3		1	1	2012-05-26	7.8	50	2	1	2	39	4	下八医院	2	17	2013-12-17		2	1	2	2	2	2		1	1		1	1	2		2	1													1	2012-05-27
102	10210	1021046	2		2	1	2012-04-15	7.8	88	1	0	2	42	1		2	22	2013-12-17		1	2	2	1	2	2		4	1		1	2	2		2	1													1	2012-04-16
102	10210	1021047	3		1	2	2012-11-24	8	48.5	1	0	8	40	1		2	17	2013-12-17		2	1	2	2	2	2		3	1		1	2	2		2	1													1	2012-11-25
102	10210	1021049	3		1	1	2012-11-25	8	48.5	1	0	1	40	2		1	17	2013-12-17		1	1	2	2	2	2		2	1		1	2	1	电脑	2	1													1	2012-11-26
102	10210	1021050	3		1	1	2012-01-23	6.4	48	1	0	1	40	1		2	22	2013-12-17		1	1	2	2	2	2		2	1		1	2	2		2	1													1	2012-02-25
102	10211	1021101	1		1	1	2012-11-07	8.6	88	1	0	2	40	2		2	21	2013-12-17		2	1	2	2	2	2		3	1		1	2	2		2	1													1	2012-11-08
102	10211	1021102	1		1	1	2012-09-10	7	88	2	1	2	40	1		2	20	2013-12-17		1	1	2	2	2	2		3	1		1	2	2		2	1													1	2012-09-11
102	10211	1021103	1		1	2	2012-10-20	7.6	49	2	1	2	38	4	宣汉县华品医院	1	23	2013-12-17		1	2	2	2	2	1	在镇上做专修工	3	1		1	2	2		2	1													1	2012-11-20
102	10211	1021104	3		1	2	2012-05-19	6.2	88	2	1	2	38	1		2	21	2013-12-17		1	1	2	2	2	2		2	1		1	2	2		2	1													1	2012-05-21
102	10211	1021105	3		1	1	2012-01-28	6.3	88	8	0	2	88	1		2	24	2013-12-17		2	1	2	2	2	2		1	1		1	2	2		2	1													1	2012-01-29
102	10211	1021106	2		2	2	2012-04-08	6.4	40	2	1	2	37	1		2	20	2013-12-17		2	2	2	1	2	2		3	1		1	2	2		2	1													1	2012-04-09
102	10211	1021107	2		1	2	2012-04-18	3.7	88	2	1	2	40	1		2	21	2013-12-17		2	2	2	1	2	2		4	1		1	2	2		2	1													1	2012-04-20
102	10213	1021301	1		2	1	2012-03-17	5.2	88	1	0	2	38	1		2	21	2013-12-17		2	1	2	2	2	2		3	1		1	2	2		2	1													1	2012-03-19
102	10213	1021302	3		1	1	2012-04-24	6.3	88	1	0	1	36	1		2	23	2013-12-17		1	1	2	2	2	2		2	1		1	2	2		2	1													1	2012-04-25
102	10213	1021303	1		1	1	2012-06-19	4.6	50	2	1	2	35	1		2	20	2013-12-17		2	2	2	1	2	2		2	1		1	1	2		2	1													1	2012-07-25
102	10214	1021401	3		1	1	2012-09-15	7	88	3	1	1	40	2		2	23	2013-12-17		1	1	2	2	2	2		1	1		1	2	2		2	1													1	2012-11-16
102	10214	1021402	3		1	1	2012-11-24	7.8	88	1	0	2	38	1		4	23	2013-12-17		1	1	2	2	2	2		1	1		1	2	2		2	1													1	2012-11-25
102	10214	1021403	1		1	2	2012-08-23	8.5	88	4	3	2	40	3		2	20	2013-12-17		1	2	2	2	2	1	煤场上班	2	1		1	2	2		2	1													1	2013-01-06
102	10214	1021404	3		1	2	2012-04-15	9.8	88	1	1	8	40	1		2	20	2013-12-17		1	1	2	2	2	2		2	1		1	2	2		2	1													1	2012-04-17
102	10214	1021405	3		1	1	2012-06-28	6	88	8	1	2	88	2		2	24	2013-12-17		2	1	2	2	2	2		2	1		1	2	2		2	1													1	2012-09-03
102	10214	1021406	2		1	1	2012-10-17	6.6	88	2	1	1	40	2		2	21	2013-12-17		2	1	2	2	2	2		3	1		1	2	2		2	1													1	2012-10-17
102	10214	1021407	3		1	1	2012-01-10	6.8	88	1	0	2	40	1		4	23	2013-12-17		1	1	2	2	2	2		1	1		1	2	2		2	1													1	2012-02-26
[truncated: 57 more columns]

## Sheet: Endline survey dataset
id_1b	id_1c	id	id_4	id_4_9	id_4a	id_6	id_7	id_8	id_9	id_10	id_10a	id_11	id_12	id_13	id_13_4	id_14	id_15	id_16	id_17_1	id_17_2	id_17_3	id_17_4	id_17_5	id_17_6	id_17_6x	id_18	id_19	id_19_6	id_20_1	id_20_2	id_20_3	id_20_3x	id_20_4	im_1	im_2	im_3	im_4	im_4_1	im_5_a	im_5_a_1	im_5_b	im_5_b_1	im_6	im_6_1	im_6a	im_6a_8	im_7_a1	im_7_a2	im_7_a3
101	10104	1000000	3		1	1	2013-08-06	7		2	1	1	39	2		2	28	2015-01-26	0	1	0	0	0	0		1	1		1	0	0		0	1													1	2013-08-06	3
101	10104	1000000	2		1	1	2013-08-04	6.5		1	0	2		2		2	27	2015-01-26	1	1	0	0	0	0		3	1		1	0	0		0	1													1	2013-08-04	3
101	10104	1000000	1		1	2	2013-03-19	7		1	0	1	38	2		2	20	2015-01-26	0	1	0	0	0	0		4	1		1	0	0		0	1													1	2013-03-20	3
101	10104	1000000	3		2	1	2013-06-18	6		2	1	1	38	2		2	24	2015-01-26	0	1	0	0	0	0		2	1		1	0	0		0	1													1	2013-06-19	3
101	10104	1000000	2		1	2	2013-12-24	6		2	1	2	40	2		2	28	2015-01-26	0	1	0	0	0	0		3	1		1	1	0		0	1													1	2013-12-25	3
101	10104	1000000	3		1	1	2013-11-02	5.7		1	0	1		1		2	27	2015-01-26	0	0	0	1	0	0		2	1		1	0	0		0	1													1	2014-01-06	3
101	10104	1000000	3		1	1	2013-11-30	6.2		3	1	2		1		2	26	2015-01-26	0	0	0	1	0	0		3	1		1	0	0		0	1													1	2013-12-30	3
101	10106	1000000	3		1	2	2013-07-18	5.3	50	2	1	1	40	1		2	28	2015-01-25	0	1	0	0	0	0		1	1		1	0	0		0	1													1	2013-07-19	3
101	10106	1000000	1		1	1	2013-06-22	5.5		2	1	2	39	1		2	24	2015-01-25	0	1	0	0	0	0		3	1		1	0	0		0	1													1	2013-06-23	1
101	10106	1000000	1		2	2	2013-07-07			3	2	1		4	私立医院	2	20	2015-01-25	0	1	0	0	0	0		3	1		1	0	0		0	1													1	2013-07-07	3
101	10106	1000000	1		1	1	2013-11-20	6.2		3	1	2	39	1		2	27	2015-01-25	0	1	0	0	0	0		3	1		1	0	0		0	1													1	2013-12-24	3
101	10106	1000000	1		1	1	2013-08-29	6.6		2	1	8		1		2	26	2015-01-25	1	0	0	0	0	0		3	1		1	0	0		0	1													1	2013-08-29	3
101	10106	1000000	3		2	1	2013-10-11	7.8	50	1	0	2	40	1		2	28	2015-01-25	0	1	0	0	0	0		1	1		1	0	0		0	1													1	2013-11-11	3
101	10107	1000000	3		1	2	2013-07-29	6.6		2	1	8		2		2	26	2015-01-25	0	1	0	0	0	0		1	1		1	0	0		0	1													1	2013-07-30	3
101	10107	1000000	1		1	1	2013-03-26	6.9		3	2	2	36	1		2	27	2015-01-25	1	1	0	0	0	0		2	1		1	0	0		0	1													1	2013-03-27	3
101	10107	1000000	3		1	1	2013-06-01	5.9		1	0	1		1		2	27	2015-01-25	0	1	0	0	0	0		2	1		1	1	0		0	1													1	2013-07-30	3
101	10107	1000000	3		1	1	2013-03-24	6.6		1	0	2		1		2	26	2015-01-25	0	1	0	0	0	0		2	1		1	0	0		0	1													1	2013-03-25	3
101	10107	1000000	3		1	2	2013-10-05	5.8		1	0	1		1		2	26	2015-01-25	0	1	0	0	0	0		2	1		1	0	0		0	1													1	2013-11-20	3
101	10107	1000000	1		1	2	2013-12-24	5.5		1	0	1	40	1		2	27	2015-01-25	0	0	0	1	0	0		3	1		1	0	0		0	1													1	2013-12-24	3
101	10107	1000000	3		1	2	2013-09-21	5.6		2	1	8		4	私立医院	2	20	2015-01-25	1	1	0	1	0	0		2	1		1	0	0		0	1													1	2013-09-21	3
101	10108	1000000	3		1	1	2014-01-15	6.1		2	1	8		1		2	20	2015-01-25	1	1	0	0	0	0		1	1		1	0	0		0	1													1	2014-03-03	3
101	10108	1000000	1		1	1	2013-07-20	7	50	2	1	2	40	1		2	28	2015-01-25	0	1	0	0	0	0		3	1		1	0	0		0	1													1	2013-07-21	3
101	10108	1000000	2		1	1	2013-08-05	6.3		2	1	1	39	1		2	24	2015-01-25	0	1	0	0	0	0		2	1		1	0	0		0	1													1	2013-10-06	1
101	10108	1000000	3		1	2	2013-07-17	5.6		1	0	8		1		2	26	2015-01-25	0	1	0	0	0	0		2	1		1	0	0		0	1													1	2013-08-17	3
101	10108	1000000	3		1	2	2013-07-23	6.5		1	0	2		2		2	27	2015-01-25	0	1	0	0	0	0		1	1		1	0	0		0	1													1	2013-07-23	3
101	10108	1000000	1		1	2	2013-08-20	5.6		1	0	2	38	1		2	28	2015-01-25	0	1	0	0	0	0		3	1		1	0	0		0	1													1	2013-08-21	3
101	10108	1000000	2		2	1	2013-11-06	5.5		1	0	8		4	辽宁省二人民医院	2	20	2015-01-25	1	1	0	0	0	0		2	1		1	0	0		0	1													1	2013-11-06	1
101	10109	1000000	3		1	1	2013-12-16	7.3	50	1	0	2	41	1		2	28	2015-01-25	0	1	0	0	0	0		1	1		1	0	0		0	1													1	2014-01-16	3
101	10109	1000000	9	姐弟	2	1	2013-11-24	6		4	2	2		1		2	26	2015-01-25	0	1	0	0	0	0		3	1		1	0	0		0	1													1	2013-12-25	3
101	10109	1000000	1		1	1	2013-12-19	6.5		1	0	1	38	1		2	24	2015-01-25	0	1	0	0	0	0		3	1		1	1	0		0	1													1	2014-01-20	1
101	10109	1000000	3		2	1	2013-07-31	7.4		1	0	8		1		2	20	2015-01-25	0	1	0	0	0	0		1	1		1	0	0		0	1													1	2013-08-01	3
101	10109	1000000	3		1	1	2013-12-10	6.2		1	0	2		1		2	26	2015-01-25	0	1	0	0	0	0		2	1		1	0	0		0	1													1	2014-01-12	3
101	10109	1000000	1		1	2	2014-01-02	6.4		2	1	2	39	1		2	28	2015-01-25	0	1	0	0	0	0		3	1		1	0	0		0	1													1	2014-02-03	3
101	10109	1000000	3		2	1	2013-05-14	7.5		1	0	8		1		2	20	2015-01-25	1	1	0	0	0	0		3	1		1	1	0		0	1													1	2013-05-15	3
101	10111	1000000	1		1	1	2013-07-04	5.9		2	0	1	36	1		2	25	2015-01-25	0	1	0	0	0	0		3	1		1	0	0		0	1													1	2013-07-05	3
101	10111	1000000	2		1	2	2013-12-12	5		1	0	2	39	1		2	18	2015-01-25	0	1	0	0	0	0		4	1		1	0	0		0	1													1	2014-01-17	1
101	10111	1000000	3		1	1	2013-12-28	5.2		3	2	2		1		2	17	2015-01-25	1	1	0	0	0	0		1	1		1	0	0		0	2	1	1	1	1	8		1	1	1	1
101	10111	1000000	3		1	1	2013-12-25	7.1		2	1	1		4	济康医院	2	22	2015-01-25	0	1	0	0	0	0		2	1		1	0	0		0	1													1	2014-01-28	3
101	10111	1000000	1		1	1	2013-11-24	6		3	2	1	39	1		2	63	2015-01-25	1	1	0	0	0	0		2	1		1	0	0		0	1													1	2013-11-25	1
101	10111	1000000	3		1	1	2013-03-10	7		2	1	2		1		2	25	2015-01-25	1	1	0	0	0	0		3	1		1	0	0		0	1													1	2013-03-11	1
101	10111	1000000	3		1	2	2013-11-12	6.2		1	0	1		1		2	18	2015-01-25	1	1	0	0	0	0		2	1		1	0	0		0	1													1	2013-12-12	1
101	10112	1000000	1		1	2	2013-10-13	6.3		1	0	2		1		2	63	2015-01-25	0	1	0	0	0	0		3	1		1	0	0		0	1													1	2013-11-15	3
101	10112	1000000	1		1	1	2013-04-13	6	50	4	2	2		1		2	17	2015-01-25	0	1	0	0	0	0		2	1		0	1	0		0	1													1	2013-04-15	1
101	10112	1000000	2		2	2	2013-12-08	5.6	50	1	0	2	36	2		2	25	2015-01-25	1	1	0	0	0	0		2	1		1	0	0		0	1													1	2014-01-10	3
101	10112	1000000	1		1	1	2013-11-26	7.5		2	1	2	38	1		2	18	2015-01-25	0	0	0	0	0	1	开车	3	1		1	0	0		0	1													1	2013-12-08	3
101	10112	1000000	3		1	1	2013-10-08	6	45	1	0	2	38	4	济康医院	2	63	2015-01-25	1	1	0	0	0	0		2	1		1	0	0		0	1													1	2013-10-08	3
101	10112	1000000	3		1	1	2013-06-26	7.6		1	0	2	36	2		2	25	2015-01-25	0	1	0	0	0	0		2	1		1	0	0		0	1													1	2013-06-27	3
101	10112	1000000	2		1	1	2013-12-16			2	1	2		1		2	17	2015-01-25	0	1	0	0	0	0		4	1		1	1	0		0	1													1	2014-01-16	1
101	10114	1000000	1		1	1	2013-08-23	6.4		1	0	1	38	1		2	25	2015-01-25	1	1	0	0	0	0		4	1		1	1	0		0	1													1	2013-08-25	3
101	10114	1000000	1		1	1	2013-07-10			2	1	1		1		2	17	2015-01-25	0	1	0	0	0	0		3	1		1	0	0		0	1													1	2013-07-11	1
101	10114	1000000	1		1	2	2013-07-19	6.5		6	3	1	32	2		5	18	2015-01-25	0	1	0	0	0	0		2	1		1	0	0		0	1													1	2013-07-19	2
101	10114	1000000	3		1	1	2013-07-10	7		2	1	2		1		2	63	2015-01-25	0	1	0	0	0	0		1	1		1	0	0		0	1													1	2013-08-13	3
101	10114	1000000	3		1	2	2013-04-14			3	0	8		4	捡来	2	22	2015-01-25	1	1	0	0	0	0		2	1		1	0	0		0	1													1	2013-04-14	3
101	10114	1000000	3		1	1	2013-07-27	6		1	0	2	38	1		2	25	2015-01-25	1	1	0	0	0	0		2	1		1	0	0		0	1													1	2013-07-29	3
101	10115	1000000	1		1	1	2013-12-04	6.2		1	0	2		1		2	18	2015-01-24	0	1	0	0	0	0		2	1		1	0	0		0	1													1	2014-01-06	1
101	10115	1000000	1		2	1	2013-09-03	7		1	0	1	39	2		2	22	2015-01-25	0	1	0	0	0	0		3	1		1	0	0		0	1													1	2013-11-14	3
101	10115	1000000	3		1	1	2013-11-28	8		1	0	2		4	济康医院	4	63	2015-01-24	0	1	0	0	0	0		2	1		1	1	0		0	1													1	2013-11-28	3
101	10115	1000000	1		1	1	2014-01-19	6.2	58	3	1	2		4	济康医院	2	17	2015-01-24	1	1	0	0	0	0		4	1		1	0	0		0	1													1	2014-02-24	3
101	10115	1000000	1		1	1	2013-05-08	8		4	1	1	39	2		2	18	2015-01-24	0	1	0	1	0	0		3	1		1	0	0		0	1													1	2013-05-08	2
101	10115	1000000	9	大妈	2	2	2013-09-22	5			0	1		2		2	22	2015-01-24	0	1	0	0	0	0		2	1		1	0	0		0	2	1	1	1	88	8		1	88	8
101	10115	1000000	3		1	2	2013-06-18			2	0	1		1		5	17	2015-01-24	1	1	0	0	0	0		2	1		1	0	0		0	1													1	2013-06-24	1
101	10116	1000000	1		1	1	2013-12-23	5.6	48	1	0	2	39	1		2	63	2015-01-24	0	0	0	0	0	1	木工	3	1		1	0	0		0	1													1	2014-01-24	3
101	10116	1000000	2		2	2	2013-04-17	6		2	1	1	38	1		2	22	2015-01-24	0	0	0	1	0	0		2	1		1	1	0		0	1													1	2013-04-19	3
101	10116	1000000	2		2	1	2013-06-07	6.7		1	0	2	41	1		2	18	2015-01-24	0	1	0	0	0	0		3	1		1	0	0		0	1													1	2013-07-08	1
101	10116	1000000	1		1	2	2013-02-28			5	2	2		2		2	17	2015-01-24	1	1	0	0	0	0		1	1		1	0	0		0	1													1	2013-03-01	3
101	10116	1000000	1		1	1	2013-08-17	5.4		2	1	1	39	1		2	63	2015-01-24	0	1	0	0	0	0		3	1		1	0	0		0	1													1	2013-08-19	3
101	10116	1000000	3		1	2	2014-01-17	4.6		2	0	8		4	济康医院。	2	22	2015-01-24	1	0	0	0	0	1	开三轮车	1	1		1	0	0		0	1													1	2014-03-19	3
101	10117	1000000	1		1	1	2013-06-16	8.1		2	1	2		1		2	27	2015-01-27	0	1	0	0	0	0		2	1		1	0	0		0	1													1	2013-06-17	3
101	10117	1000000	1		1	1	2013-06-17	5.5		1	0	2		1		2	26	2015-01-27	0	1	0	0	0	0		4	1		1	0	0		0	1													1	2013-08-18	3
101	10117	1000000	3		1	1	2014-01-07	6.2		1	0	2		1		2	27	2015-01-27	0	1	0	0	0	0		2	1		1	0	0		0	1													1	2014-02-07	3
101	10117	1000000	1		2	1	2013-09-03	5.5		1	0	2		2		2	20	2015-01-27	1	1	1	0	0	0		4	1		1	0	0		0	1													1	2013-10-03	3
101	10117	1000000	2		2	2	2014-01-11	7		2	1	2		2		1	26	2015-01-27	0	1	0	0	0	0		4	1		1	0	0		0	1													1	2014-01-12	3
101	10117	1000000	3		1	2	2013-03-05	8		1	0	2		2		2	27	2015-01-27	0	1	0	0	0	0		2	1		1	1	0		0	1													1	2013-03-05	3
101	10117	1000000	1		2	2	2014-01-08	6		1	0	2		1		2	20	2015-01-27	0	0	0	0	1	0		4	1		1	1	0		0	1													1	2014-02-10	3
101	10118	1000000	2		2	2	2014-01-03	6	50	1	0	2		2		2	26	2015-01-26	0	1	0	0	0	0		2	1		1	0	0		0	1													1	2014-01-04	3
101	10118	1000000	1		1	1	2013-10-24	8		2	1	2		2		2	27	2015-01-26	1	1	0	0	0	0		2	1		1	0	0		0	1													1	2013-10-25	3
101	10118	1000000	3		1	1	2013-10-21			2	1	8	38	2		2	24	2015-01-26	1	1	0	0	0	0		2	1		1	0	0		0	1													1	2013-10-22	3
101	10118	1000000	3		1	1	2013-07-24	7		1	0	2	40	2		2	28	2015-01-26	0	1	0	0	0	0		2	1		1	0	0		0	1													1	2013-07-24	3
101	10118	1000000	3		1	1	2013-04-23	8.2		3	2	8		1		2	20	2015-01-26	1	1	0	0	0	0		2	1		1	0	0		0	1													1	2013-04-24	3
101	10118	1000000	1		1	2	2014-01-06	6.9		1	0	2	42	1		2	20	2015-01-26	0	0	0	0	1	0		4	1		1	0	0		0	1													1	2014-03-03	1
101	10118	1000000	3		1	1	2013-03-03	7.7		1	0	8	37	1		2	24	2015-01-26	1	1	0	0	0	0		2	1		1	0	0		0	1													1	2013-04-14	3
101	10120	1000000	1		1	2	2013-10-30	5	50	2	1	2	40	2		2	28	2015-01-26	0	1	0	0	0	0		3	1		1	0	0		0	1													1	2013-10-30	3
101	10120	1000000	2		2	1	2013-11-08	4.8	48	2	1	2	32	1		2	24	2015-01-26	0	1	0	0	0	0		3	1		1	1	0		0	1													1	2014-02-18	3
101	10120	1000000	1		2	1	2013-08-26	7		2	1	1		2		2	20	2015-01-26	1	1	0	0	0	0		3	1		1	0	0		0	1													1	2013-08-26	3
101	10120	1000000	2		1	1	2013-04-06	8	50	3	2	2	40	2		2	28	2015-01-26	0	1	0	0	0	0		3	1		1	1	0		0	1													1	2013-04-07	3
101	10120	1000000	1		1	2	2013-04-29	5		1	0	2	35	2		2	24	2015-01-26	1	1	0	0	0	0		3	1		1	1	0		0	1													1	2013-04-30	3
101	10120	1000000	3		2	2	2013-05-15	6		2	1	2		2		2	26	2015-01-26	0	0	0	1	0	0		2	1		1	0	0		0	1													1	2013-05-15	3
101	10120	1000000	1		1	2	2013-12-16	6		1	0	2	38	2		2	20	2015-01-26	1	0	0	0	0	0		3	1		1	0	0		0	2	1	1	1	2	1	88	1	88	1	1
101	10121	1000000	3		1	1	2013-03-17	6.6		2	1	8		1		2	20	2015-01-26	1	1	1	0	0	0		1	1		0	1	0		0	1													1	2013-03-18	3
101	10121	1000000	3		1	2	2013-03-03	3.8		1	0	1	39	1		2	24	2015-01-26	1	1	0	0	0	0		2	1		1	1	0		0	1													1	2013-04-04	1
101	10121	1000000	3		1	2	2013-02-27	6		1	0	2	39	2		2	28	2015-01-26	0	1	0	0	0	0		1	1		1	1	0		0	1													1	2013-02-27	3
101	10121	1000000	3		1	1	2013-04-08			2	1	8		2		2	26	2015-01-26	0	1	0	0	0	0		2	1		1	1	0		0	1													1	2013-04-08	3
101	10121	1000000	3		1	2	2013-10-29	8		3	1	8		1		2	27	2015-01-26	1	1	0	0	0	0		2	1		1	0	0		0	1													1	2013-10-30	3
101	10121	1000000	9	姑姑	2	2	2014-01-21	6			1	2		2		2	26	2015-01-26	0	1	0	0	0	0		3	1		1	0	0		0	1													1	2014-01-21	3
101	10122	1000000	3		2	1	2013-05-06			1	0	2		2		3	25	2015-01-26	0	1	0	0	0	0		2	1		1	0	0		0	1													1	2013-05-07	3
101	10122	1000000	2		1	2	2013-11-16	6		7	3	2	42	2		2	22	2015-01-26	1	1	0	0	0	0		2	1		1	0	0		0	1													1	2013-11-16	3
101	10122	1000000	1		2	1	2013-02-26	8		1	0	1	39	2		2	63	2015-01-26	0	1	0	0	0	0		4	5		1	0	0		0	1													1	2013-02-28	3
101	10122	1000000	1		1	1	2013-08-27			2	1	2		2		2	17	2015-01-26	0	1	0	0	0	0		3	1		1	1	0		0	1													1	2013-08-27	3
101	10122	1000000	3		2	1	2013-08-29	6.2		2	1	2	36	2		2	18	2015-01-26	1	1	0	0	0	0		2	1		1	0	0		0	1													1	2013-08-29	3
101	10122	1000000	1		1	2	2013-07-09	6		2	1	1	38	2		2	25	2015-01-26	1	1	0	0	0	0		1	1		1	0	0		0	1													1	2013-07-10	3
101	10122	1000000	1		1	2	2013-08-12	6		1	0	1	36	2		2	18	2015-01-26	0	1	0	0	0	0		2	1		1	0	0		0	1													1	2013-08-22	3
101	10123	1000000	1		1	1	2013-09-02	7.2		1	0	2	40	2		2	18	2015-01-27	0	1	0	0	0	0		2	1		1	0	0		0	1													1	2013-09-13	3
101	10123	1000000	1		1	1	2013-07-02	6.2		1	0	1	40	1		2	18	2015-01-27	0	1	0	0	0	0		2	1		1	0	0		0	1													1	2013-07-04	2
101	10123	1000000	1		1	2	2013-08-31	7	50	2	1	1	42	2		2	24	2015-01-27	0	1	0	0	0	0		2	1		1	0	0		0	2	1	1	1	3	1	2	1	3	1	1
101	10123	1000000	1		1	1	2013-03-28	7		3	0	1		2		2	27	2015-01-27	0	1	0	0	0	0		1	1		1	0	0		0	1													1	2013-03-28	3
101	10123	1000000	3		1	1	2013-10-26	3.4		2	1	1	40	1		2	28	2015-01-27	0	1	0	0	0	0		2	1		1	0	0		0	1													1	2013-11-27	3
101	10123	1000000	3		1	2	2013-08-26	7		1	0	2	39	3		2	24	2015-01-27	0	1	0	0	0	0		1	1		1	0	0		0	1													1	2013-08-26	3
101	10125	1000000	2		2	1	2013-10-18	3.1		1	0	1	32	1		2	26	2015-01-27	0	1	0	0	0	0		3	1		1	0	0		0	1													1	2013-12-12	3
101	10125	1000000	1		1	2	2013-06-10	8		2	1	1		2		2	20	2015-01-27	0	0	0	1	0	0		2	1		1	0	0		0	1													1	2013-06-10	3
101	10125	1000000	2		1	1	2013-06-02	7		2	2	2		1		2	27	2015-01-27	0	1	0	0	0	0		2	1		1	1	0		0	1													1	2013-07-04	3
101	10125	1000000	3		1	2	2013-06-05	5.5		2	1	2		2		2	26	2015-01-27	0	1	0	0	0	0		2	1		1	0	0		0	1													1	2013-06-06	3
101	10125	1000000	1		1	2	2013-03-31	6		6	2	2		1		2	27	2015-01-27	0	0	0	0	0	1	开客车	2	1		1	0	0		0	1													1	2013-04-01	1
101	10125	1000000	1		1	1	2013-11-01	6.8		2	1	2		1		2	26	2015-01-27	0	1	0	0	0	0		3	1		1	0	0		0	1													1	2013-12-01	3
101	10125	1000000	2		2	2	2013-05-27	7		2	1	2	40	2		2	20	2015-01-27	1	1	0	0	0	0		4	1		1	0	0		0	1													1	2013-05-27	3
101	10126	1000000	3		2	2	2013-12-02	6		1	0	8		2		2	26	2015-01-24	0	1	0	0	0	0		2	1		1	0	0		0	1													1	2013-12-02	3
101	10126	1000000	3		1	2	2013-11-05	7		1	0	2	40	2		2	28	2015-01-24	0	1	0	0	0	0		3	1		1	0	0		0	1													1	2013-11-05	3
101	10126	1000000	3		1	1	2013-11-26	6		1	0	8		2		2	20	2015-01-24	1	0	0	1	0	0		2	1		1	0	0		0	1													1	2013-11-26	3
101	10126	1000000	1		1	2	2013-06-19	7.5	52	2	1	1	41	2		2	24	2015-01-24	0	1	0	0	0	0		2	1		1	0	0		0	1													1	2013-07-23	3
101	10126	1000000	3		1	2	2013-04-03			1	0	8		1		5	27	2015-01-24	1	1	0	0	0	0		2	1		1	0	0		0	1													1	2013-04-03	1
101	10126	1000000	3		1	1	2013-07-20	6.5		1	0	1	39	1		2	24	2015-01-27	0	1	0	0	0	0		2	1		1	0	0		0	1													1	2013-07-21	3
101	10127	1000000	1		2	1	2013-11-08	6		1	0	2		2		2	25	2015-01-26	1	1	0	1	0	0		3	1		1	1	0		0	1													1	2013-11-09	3
101	10127	1000000	1		1	1	2013-08-21	6		3	1	1	38	2		2	18	2015-01-26	1	1	0	0	0	0		3	1		1	1	0		0	1													1	2013-08-22	2
101	10127	1000000	3		1	1	2013-09-30	5.6		1	0	2		1		2	17	2015-01-26	0	1	0	0	0	0		1	1		1	0	0		0	1													1	2013-11-04	3
101	10127	1000000	3		1	2	2013-11-01	5.9			8	2		1		2	63	2015-01-26	0	1	0	0	0	0		3	1		1	0	0		0	1													1	2014-01-02	3
101	10127	1000000	2		2	2	2013-04-05	6.8		2	1	1		1		2	22	2015-01-26	1	1	0	0	0	0		3	1		1	1	0		0	1													1	2013-04-06	3
101	10128	1000000	3		1	1	2013-10-26	7.3		2	1	1	37	1		2	25	2015-01-26	1	1	0	0	0	0		1	1		1	0	0		0	1													1	2013-11-27	3
101	10128	1000000	1		2	1	2013-08-29	8		1	0	2		2		2	17	2015-01-26	0	1	0	0	0	0		3	1		1	0	0		0	1													1	2013-08-30	3
101	10128	1000000	1		1	1	2013-03-18	6.8		1	0	2		2		2	22	2015-01-26	0	1	0	0	0	0		3	1		1	0	0		0	1													1	2013-03-18	3
101	10128	1000000	1		1	1	2013-09-05	8		1	0	1	39	2		2	63	2015-01-26	0	0	0	1	0	0		4	1		1	0	0		0	1													1	2013-09-06	3
101	10128	1000000	1		1	1	2013-10-06	6		1	0	2	39	2		2	18	2015-01-26	1	1	0	0	0	0		2	1		1	0	0		0	1													1	2013-10-07	1
101	10128	1000000	3		1	1	2013-11-05	7.5		1	0	1		2		2	63	2015-01-26	0	1	0	0	0	0		2	1		1	1	0		0	1													1	2013-11-06	3
101	10128	1000000	1		1	1	2013-05-12	11	60	2	1	2	37	2		2	25	2015-01-26	1	1	0	0	0	0		3	1		1	0	0		0	2	1	1	1	3	1	88	1	2	1	3
101	10129	1000000	1		1	2	2013-12-19	5.9		1	0	2	37	1		2	25	2015-01-26	0	1	0	0	0	0		2	1		1	0	0		0	1													1	2014-01-20	3
101	10129	1000000	2		2	1	2013-03-12	5		1	0	2	37	2		2	18	2015-01-26	0	1	0	0	0	0		2	1		1	0	0		0	1													1	2013-03-12	2
101	10129	1000000	2		1	1	2013-12-10	6		3	2	2		4	私立医院济康	2	17	2015-01-26	0	1	0	0	0	0		1	1		1	0	0		0	1													1	2013-12-11	3
101	10129	1000000	1		1	1	2013-04-25	7.1		1	0	2		2		5	22	2015-01-26	0	0	0	1	0	0		2	1		1	0	0		0	1													1	2013-04-26	3
101	10129	1000000	3		2	2	2013-05-29				8	8		2		2	63	2015-01-26	1	1	0	0	0	0		1	1		0	0	0		1	1													1	2013-06-22	3
101	10129	1000000	3		1	2	2014-01-16				8	1	37	2		2	25	2015-01-26	1	0	1	0	0	0		1	1		1	0	0		0	1													1	2014-01-16	3
101	10131	1000000	1		1	1	2013-11-28	7.2	50	1	0	2	39	1		1	28	2015-01-24	0	1	0	0	0	0		2	1		1	1	0		0	1													1	2013-11-29	3
101	10131	1000000	1		1	2	2013-12-12	5.5		1	0	1		2		2	26	2015-01-24	1	1	0	0	0	0		2	1		1	0	0		0	1													1	2013-12-12	3
101	10131	1000000	1		1	1	2013-11-20	6.5		1	0	2	39	2		2	27	2015-01-24	1	0	0	0	0	0		2	1		1	0	0		0	1													1	2013-11-22	3
101	10131	1000000	3		1	1	2013-08-04			2	1	8	39	2		2	24	2015-01-24	1	1	0	0	0	0		2	1		1	1	0		0	1													1	2013-08-04	3
101	10131	1000000	3		1	1	2014-01-09	6.9		2	1	8		1		2	20	2015-01-24	0	1	0	0	0	0		2	6	土家	1	0	0		0	1													1	2014-02-11	3
101	10131	1000000	3		1	1	2013-09-08			2	1	1		1		2	27	2015-01-24	1	1	0	0	0	0		3	1		1	0	0		0	1													1	2013-09-09	3
101	10131	1000000	3		1	1	2014-01-04	7	50	2	1	1	40	2		2	28	2015-01-24	0	1	0	0	0	0		1	1		1	0	0		0	1													1	2014-01-04	3
102	10201	1000000	2		1	2	2013-06-20			3	2	2		2		2	20	2015-01-23	1	1	0	0	0	0		3	1		1	1	0		0	1													1	2013-06-20	3
102	10201	1000000	1		1	1	2013-09-29	7.2		1	0	2		1		2	63	2015-01-23	0	0	0	1	0	0		3	1		1	0	0		0	1													1	2013-10-30	3
102	10201	1000000	2		2	2	2013-06-30	6.4		1	0	8		1		2	22	2015-01-23	1	0	0	1	0	0		3	1		1	1	0		0	1													1	2013-08-01	3
102	10201	1000000	3		1	2	2013-12-04	7		1	0	2		2		2	28	2015-01-23	0	1	0	0	0	0		3	1		1	0	0		0	1													1	2013-12-04	3
102	10201	1000000	3		1	1	2013-04-22	6.2		2	1	2		1		2	63	2015-01-23	0	1	0	0	0	0		1	1		1	0	0		0	1													1	2013-04-22	1
102	10201	1000000	3		1	2	2013-08-25	7.6		2	1	2		1		2	22	2015-01-23	1	1	0	0	0	0		3	1		1	0	0		0	1													1	2013-11-28	3
102	10201	1000000	3		2	1	2013-05-30			2	1	2		1		2	28	2015-01-23	1	0	0	0	0	0		2	1		1	0	0		0	1													1	2013-05-30	1
102	10203	1000000	3		2	2	2013-10-10	5.5		1	0	8		4	济康医院	2	25	2015-01-24	1	1	0	0	0	0		1	1		0	0	0		1	1													1	2013-10-11	3
102	10203	1000000	3		1	2	2013-10-16	5.4		1	0	2		1		5	63	2015-01-24	1	0	0	0	0	0		1	1		1	0	0		0	1													1	2013-11-19	3
102	10203	1000000	1		1	1	2013-06-11			2	1	2		2		2	22	2015-01-23	1	1	0	0	0	0		4	1		1	0	0		0	1													1	2013-06-11	3
102	10203	1000000	1		1	1	2013-11-12	6.4		1	0	2	41	1		1	28	2015-01-23	0	1	0	0	0	0		3	1		1	0	0		0	1													1	2013-11-12	3
102	10205	1000000	1		2	2	2013-06-27	6.4		3	1	2		1		5	26	2015-01-23	1	1	0	0	0	0		4	1		1	0	0		0	1													1	2013-06-27	3
102	10205	1000000	1		1	1	2013-10-12	7.6	53	1	0	1		2		2	24	2015-01-23	0	1	0	0	0	0		3	1		1	0	0		0	1													1	2013-11-22	3
102	10205	1000000	1		2	1	2013-04-07	5.8	55	3	0	8		2		2	20	2015-01-23	0	1	0	0	0	0		3	1		1	0	0		0	1													1	2013-04-08	3
102	10205	1000000	1		1	2	2013-12-16	6		1	0	1		1		2	26	2015-01-23	0	1	0	0	0	0		3	1		1	0	0		0	1													1	2014-01-17	3
102	10205	1000000	3		2	1	2013-05-30	7.2		1	0	8		1		5	27	2015-01-23	1	0	0	0	0	0		2	1		1	0	0		0	1													1	2013-05-31	3
102	10205	1000000	1		1	1	2013-08-15	4.8	48	2	0	1		1		2	27	2015-01-23	0	1	0	0	0	0		2	1		1	0	0		0	1													1	2013-09-18	3
102	10205	1000000	3		1	2	2013-11-02	7.6		1	0	1	36	2		2	24	2015-01-23	0	1	0	0	0	0		3	1		1	0	0		0	1													1	2013-11-03	3
102	10206	1000000	3		1	1	2013-07-12	6		2	2	2		2		2	26	2015-01-23	0	1	0	0	0	0		2	1		1	0	0		0	1													1	2013-07-12	3
102	10206	1000000	3		1	1	2013-03-15	6.3		2	1	2	36	1		2	24	2015-01-23	0	1	0	0	0	0		2	1		1	0	0		0	1													1	2013-03-16	3
102	10206	1000000	3		1	1	2013-09-28	6.8		3	2	2		2		2	20	2015-01-23	1	1	0	0	0	0		3	1		1	0	0		0	1													1	2013-09-28	3
102	10206	1000000	3		1	2	2013-10-12	6		2	1	2		2		2	27	2015-01-23	0	1	0	0	0	0		2	1		1	0	0		0	1													1	2013-10-12	3
102	10207	1000000	2		1	1	2013-09-13	6	48	2	1	2	38	4	私立医院	2	28	2015-01-24	0	1	0	0	0	0		2	1		1	1	0		0	1													1	2013-10-15	3
102	10207	1000000	3		1	1	2013-08-15	5.9		1	0	2	40	1		2	18	2015-01-24	0	1	0	0	0	0		3	1		1	0	0		0	1													1	2013-09-15	3
102	10207	1000000	3		1	2	2013-07-20	7		2	1	2	39	1		2	24	2015-01-24	1	1	0	0	0	0		2	1		1	0	0		0	1													1	2013-08-21	3
102	10207	1000000	1		1	2	2013-09-23	6.3	51	1	0	1	40	1		2	26	2015-01-24	0	1	0	0	0	0		2	1		1	0	0		0	1													1	2013-09-25	1
102	10207	1000000	3		1	2	2013-08-04	6		2	1	8		2		5	27	2015-01-24	1	1	0	0	0	0		2	1		1	0	0		0	1													1	2013-08-06	3
102	10207	1000000	3		1	2	2013-04-19			3	2	8		1		2	20	2015-01-24	1	1	0	0	0	0		2	1		1	0	0		0	1													1	2013-04-19	3
102	10207	1000000	1		1	2	2013-06-12	7		2	1	2	39	1		2	24	2015-01-24	0	1	0	0	0	0		2	1		1	1	0		0	1													1	2013-07-13	1
102	10208	1000000	1		2	2	2013-03-22	4.6		2	0	1	36	1		2	18	2015-01-23	1	1	0	0	0	0		2	6	黎族	1	0	0		0	1													1	2013-04-02	3
102	10208	1000000	3		1	2	2013-06-14	8.4		2	0	2		1		2	17	2015-01-23	1	1	0	0	0	0		2	1		1	0	0		0	2	1	8	1	1	8		1	2	1	1	8
102	10208	1000000	2		2	2	2013-08-10	7.6	52	2	0	2		2		2	25	2015-01-23	1	1	0	0	0	0		3	1		1	0	0		0	1													1	2013-08-28	3
102	10208	1000000	3		1	2	2013-08-24	6		2	1	1		1		2	25	2015-01-23	0	1	0	0	0	0		2	1		1	0	0		0	1													1	2013-10-29	2
102	10208	1000000	1		2	2	2013-11-27		48	1	0	2		1		2	17	2015-01-23	0	1	0	0	0	0		3	1		1	0	0		0	1													1	2013-12-28	5
102	10208	1000000	1		1	2	2013-12-08	7.9			3	2	38	1		2	18	2015-01-23	1	1	0	0	0	0		3	1		1	0	0		0	1													1	2014-03-12	2
102	10208	1000000	1		1	1	2013-11-28	6.3		2	1	2	36	3		2	25	2015-01-23	0	1	0	0	0	0		2	1		1	0	0		0	1													1	2013-11-28	3
102	10210	1000000	3		1	2	2013-05-23			2	1	8		1		2	20	2015-01-23	1	1	0	0	0	0		1	1		1	0	0		0	1													1	2013-05-24	3
102	10210	1000000	1		2	1	2013-12-09	4.8		2	1	1	36	1		2	24	2015-01-23	0	1	0	0	0	0		2	1		1	0	0		0	1													1	2014-01-13	3
102	10210	1000000	3		1	2	2013-07-09	5.4		2	1	2		1		1	27	2015-01-23	0	1	0	0	0	0		2	1		1	0	0		0	1													1	2013-08-10	3
102	10210	1000000	1		1	2	2013-10-27	6.8	50	2	1	8		1		2	26	2015-01-23	0	1	0	0	0	0		3	1		1	0	0		0	1													1	2013-11-25	3
102	10210	1000000	1		1	2	2013-12-15	5.8		2	1	2		1		2	20	2015-01-23	0	1	0	0	0	0		3	1		1	0	0		0	1													1	2014-01-15	3
102	10210	1000000	1		2	2	2013-10-28	6.3	50	1	0	2	37	1		2	24	2015-01-23	0	1	0	0	0	0		2	1		1	0	0		0	1													1	2013-11-29	3
102	10210	1000000	3		1	2	2013-11-16	6.5			0	1		1		2	22	2015-01-23	1	1	0	0	0	0		2	1		1	1	0		0	1													1	2013-12-18	3
102	10211	1000000	3		2	2	2013-04-24	5.7		1	0	2		1		2	17	2015-01-23	1	1	0	0	0	0		2	1		1	0	0		0	1													1	2013-04-25	3
102	10211	1000000	1		1	2	2013-09-09	6.8		4	3	2		4	济康医院	5	18	2015-01-23	0	1	0	0	0	0		2	1		1	0	0		0	1													1	2013-09-10	3
102	10211	1000000	3		1	1	2013-12-10	5.5		3	1	2	37	2		2	25	2015-01-23	1	1	0	0	0	0		2	1		1	1	0		0	1													1	2013-12-24	3
102	10211	1000000	1		1	1	2013-10-27	6.1		1	0	1	37	2		2	25	2015-01-23	0	1	0	0	0	0		2	1		1	1	0		0	1													1	2013-10-28	3
102	10211	1000000	1		1	1	2013-10-09	6.6	50	3	2	1		1		2	17	2015-01-23	1	1	0	0	0	0		3	1		1	0	0		0	1													1	2013-11-20	3
102	10211	1000000	3		1	2	2013-08-01	6.5		2	1	2		1		2	63	2015-01-23	0	1	0	0	0	0		2	1		1	0	0		0	1													1	2013-08-02	3
102	10211	1000000	1		1	2	2013-05-20	6.8		3	2	1	40	2		2	28	2015-01-23	0	1	0	0	0	0		3	1		1	0	0		0	1													1	2013-05-20	3
102	10213	1000000	2		2	1	2013-11-25	8			2	8	38	1		2	25	2015-01-23	1	0	0	0	0	0		3	1		1	0	0		0	1													1	2014-02-08	1
102	10213	1000000	3		1	1	2013-09-29				0	1		1		2	17	2015-01-23	1	1	0	0	0	0		1	1		1	0	0		0	1													1	2013-11-06	3
102	10213	1000000	2		1	1	2013-12-02			5	3	1	38	4	宣汉济民医院	2	18	2015-01-23	1	1	0	0	0	0		2	1		1	0	0		0	1													1	2014-02-08	3
102	10213	1000000	3		1	2	2013-07-06	5.2		2	1	2	36	1		8	25	2015-01-23	1	1	0	0	0	0		2	1		1	0	0		0	1													1	2013-07-06	3
102	10213	1000000	3		1	1	2013-07-04	6.5		1	0	2	37	1		2	18	2015-01-23	1	1	0	0	0	0		2	1		1	0	0		0	1													1	2013-09-05	3
102	10213	1000000	3		1	1	2013-03-17			1	0	2		4	南坝济康医院	2	17	2015-01-23	1	1	0	0	0	0		1	1		1	0	0		0	1													1	2013-03-28	3
102	10213	1000000	1		1	1	2013-11-03	7.9		2	1	8		1		2	63	2015-01-23	0	1	0	0	0	0		2	1		1	0	0		0	1													1	2014-01-12	3
102	10214	1000000	3		1	2	2013-11-12	6.9		2	1	8	36	1		2	18	2015-01-23	1	1	0	0	0	0		1	1		1	0	0		0	1													1	2013-11-27	3
102	10214	1000000	3		1	1	2013-07-03			1	0	2		2		2	17	2015-01-23	1	1	0	0	0	0		2	1		1	0	0		0	1													1	2013-09-02	3
102	10214	1000000	3		1	2	2013-06-05	5.8	52	3	0	2	36	1		2	25	2015-01-23	0	0	0	1	0	0		2	1		1	0	0		0	1													1	2013-07-04	3
[truncated: 54 more columns]

## Sheet: Var definition for B_E survey
Variable definition of baseline and end-line survey dataset
Name of the variable	Variable	Type of the variable	Coding of the variable
HOUSEHOLD INFORMATION MODULE
Township	ID_1b	Categorical	101=Nanba
			102=Xiaba
Village	ID_1c	Categorical	10101=Linjiang
			10102=Xiaochi
			10103=Qingquan
			10104=Shuyuan
			10105=Huatan
			10106=XinQiao
			10107=Longwen
			10108=Dushuliang
			10109=Yuanba
			10110=Houba
			10111=Duoshitan
			10112=Jiefang
			10113=Shengdun
			10114=Gaodun
			10115=Dongyang
			10116=Ertang
			10117=Shawan
			10118=Motan
			10119=Guanhe
			10120=Guanchi
			10121=Fengle
			10112=Wulong
			10123=Shiniu
			10124=Wudaohe
			10125=Paiya
			10126=Dunzi
			10127=Shuangbo
			10128=Shishu
			10129=Shiwan
			10130=Longwan
			10131=Longmen
			10201=Huangni
			10202=Jianshe
			10203=Guzhai
			10204=Yunguan
			10205=Miyan
			10206=Tianwan
			10207=Shipan
			10208=Changchun
			10209=Tianyi
			10210=Pingyuan
			10211=Huanglong
			10212=Dianzi
			10213=Dongfang
			10214=Yunpan
			10215=Liangshuijing
ID for the interviewee	ID	Discrete
Relationship to the child	ID_4	Categorical	1=mother
			2=father
			3=grandparents
			9=others
Specify other relationaship to the child	ID_4_9	text
Whether the interviewee is the main caregiver of the child?	ID_4a	Categorical	1=Yes 2=No
Gender of the child	ID_6	Categorical	1=Male 2=Female
Date of child'birth	ID_7	Date	DD-MM-YY
Birth weight of the child	ID_8	Continuous	in grams
Birth length of the child	ID_9	Continuous	in centimeters
How many times of pregnancy before delivery this child?	ID_10	Continuous	in times
How many children borned before this child?	ID_10a	Continuous
Is the mother anemic when carrying this child?	ID_11	Categorical	1=Yes 2=No
What is the gestional age in weeks of the child?	ID_12	Numeric	in weeks
Where did the mother of the child give birth?	ID_13	Categorical	1=County or above hospital
			2=Township hospital
			3=Home
			4=Others
Specify other place where the mother of the child gave birth	ID_13_4	Text
What is the Hukou type of the child?	ID_14	Categorical	1=Xuanhan county urban Hukou
			2=Xuanhan county rural Hukou
			3=Other county urban Hukou
			4=Other county rural Hukou
			5=Does not have Hukou
			8=Do not know
ID of the interviewer	ID_15	Numeric
Survey date	ID_16	Date	DD-MM-YY
Main source family income (Multiple choices)
Farming	ID_17_1	Categorical	1=Yes 2=No
Work outside of hometown	ID_17_2	Categorical	1=Yes 2=No
Receive govn's relief	ID_17_3	Categorical	1=Yes 2=No
self-employed	ID_17_4	Categorical	1=Yes 2=No
Government clerk	ID_17_5	Categorical	1=Yes 2=No
Others	ID_17_6	Categorical	1=Yes 2=No
Specify other souce of family income	id_17_6_x	Text
What is the educational level of the interviewee?	ID_18	Categorical	1=Illiteracy
			2=Primary school
			3=Junior high school
			4=High School or above
What is the ethnicity of the interviewee?	ID_19	Categorical	1=Han ethnicity
			2=Tebetan ethnicity
			3=Hui ethnicity
			4=Meng ethnicity
			5=Zhuang ethnicity
			6=Others
Specify other ethnicity of the interviewee	ID_19_6	Text
What are the main communication tools in your family?	ID_20
Cell Phone	ID_20_1	Categorical	1=Yes 2=No
Fixed telephone	ID_20_2	Categorical	1=Yes 2=No
Others	ID_20_3	Categorical	1=Yes 2=No
Specify other communication tools in your family	ID_20_3_x	Text
Nothing	ID_20_4	Categorical	1=Yes 2=No
CHILD IMMUNIZATION MODULE
Is there a vaccination card for the child? If yes, ask "may I see it?"	IM_1	Categorical	1=Yes,vaccination card seen by interviewer
			2=Yes,but vaccination card not seen by interviewr (lost/misplaced, not in home)
			3=Never had a vaccination card
Did the child ever receive any vaccination?	IM_2	Categorical	1=Yes 2=No 8=Do not know
Has the child receive a BCG vaccination against tuberculosis?	IM_3	Categorical	1=Yes 2=No 8=Do not know
Has the child receive a vaccination drop in the mouth against polio?	IM_4	Categorical	1=Yes 2=No 8=Do not know
Received how many times of vaccination drop in the mouth against polio?	IM_4_1	Numeric	in times
Has the child receive a DPT vaccination to prevent tetanus, whopping cough and diphtheria?	IM_5_a	Categorical	1=Yes 2=No 8=Do not know
Received how many times of DPT vaccination to prevent tetanus, whopping cough and diphtheria?	IM_5_a_1	Numeric	in times
Has the child receive a Hepatitis B vaccination to prevent Hepatitis B?	IM_5_b	Categorical	1=Yes 2=No 8=Do not know
Received how many times of Hepatitis B vaccination to prevent Hepatitis B?	IM_5_b_1	Numeric	in times
Has the child receive a measles vaccination in the arm to prevent measles?	IM_6	Categorical	1=Yes 2=No 8=Do not know
Received how many times of measles vaccination in the arm to prevent measles?	IM_6_1	Numeric	in times
Why wasn't your child ever vaccinated?	IM_6a	Categorical	1=Does not know what vaccinations are
			2=Too far from health facility
			3=Costs(no money to pay for the vaccination service or transportation)
			4=Health facility closed/staff not available
			5=Poor quality of care at health facility
			6=Not necessary, harmful, traditional healer, etc
			7=Religious beliefs
			8=Others
Specify other reason for the child not ever vaccinated	IM_6a_8	Text
			88=Do not know
Is there a record on the immunization card on BCG?	IM_7_a1	Categorical	1=Has record with a vaccination date
			2=Has record without a vaccination date
			3=No record
Vaccination date of BCG	IM_7_a2	Numeric	DD-MM-YY
Place to receive BCG	IM_7_a3	Categorical	1=County or above hospital or maternal and child healthcare hospital
			2=Community health center
			3=Township hospital
			4=Community health station
			5=Village doctor's clinic
			6=Private hospital
			7=Private clinic
			9=Do not know
			9=Others
Specify other places to receive BCG	im_7_a3_9	Text
Why was not vaccinated with BCG?	IM_7_a4	Categorical	1=Child does not reach the age requirement
			2=Do not know child needs this vaccine
			3=Child has received this vaccine
			4=Do no know the time and place for vaccine
			5=Afraid of the side effect of vaccination
			6=Someone said this vaccine is not good
			7=Vaccine place is too far
			8=The vaccine time is not convenient
			9=No one at home to take child to vaccine
			10=Child is sick
			11=Child is sick and doctor did not vaccine
			12=No vaccine available
			13=No staff at health facility to provide vaccination
			14=Wait too long so give up vaccination
			15=Too expensive to afford the vaccination or transportation
			16=No hukou so not allow to get vaccination
			17=Hukou is not local so not allow to get vaccination
			18=DNK
			19=Others
Is there a record on the immunization card on the first dose of Hep B vaccine?	IM_7_b11	Categorical	1=Has record with a vaccination date
			2=Has record without a vaccination date
			3=No record
Vaccination date of the first dose of Hep B vaccine	IM_7_b12	Numeric	DD-MM-YY
Place to receive the first dose of Hep B vaccine	IM_7_b13	Categorical	1=County or above hospital or maternal and child healthcare hospital
			2=Community health center
			3=Township hospital
			4=Community health station
			5=Village doctor's clinic
			6=Private hospital
			7=Private clinic
			9=Do not know
			9=Others
Specify other places to receive the first dose of Hep B vaccine	IM_7_b13_9	Text
Why was not vaccinated with the first dose of Hep B vaccine?	IM_7_b14	Categorical	1=Child does not reach the age requirement
			2=Do not know child needs this vaccine
			3=Child has received this vaccine
			4=Do no know the time and place for vaccine
			5=Afraid of the side effect of vaccination
			6=Someone said this vaccine is not good
			7=Vaccine place is too far
			8=The vaccine time is not convenient
			9=No one at home to take child to vaccine
			10=Child is sick
			11=Child is sick and doctor did not vaccine
			12=No vaccine available
			13=No staff at health facility to provide vaccination
			14=Wait too long so give up vaccination
			15=Too expensive to afford the vaccination or transportation
			16=No hukou so not allow to get vaccination
			17=Hukou is not local so not allow to get vaccination
			18=DNK
			19=Others
Is there a record on the immunization card on the second dose of Hep B vaccine?	IM_7_b21	Categorical	1=Has record with a vaccination date
			2=Has record without a vaccination date
			3=No record
Vaccination date of the second dose of Hep B vaccine	IM_7_b22	Numeric	DD-MM-YY
Place to receive the second dose of Hep B vaccine	IM_7_b23	Categorical	1=County or above hospital or maternal and child healthcare hospital
			2=Community health center
			3=Township hospital
			4=Community health station
			5=Village doctor's clinic
			6=Private hospital
			7=Private clinic
			9=Do not know
			9=Others
Specify other places to receive the second dose of Hep B vaccine	IM_7_b23_9	Text
Why was not vaccinated with the second dose of Hep B vaccine?	IM_7_b24	Categorical	1=Child does not reach the age requirement
			2=Do not know child needs this vaccine
			3=Child has received this vaccine
			4=Do no know the time and place for vaccine
			5=Afraid of the side effect of vaccination
			6=Someone said this vaccine is not good
			7=Vaccine place is too far
			8=The vaccine time is not convenient
			9=No one at home to take child to vaccine
			10=Child is sick
			11=Child is sick and doctor did not vaccine
			12=No vaccine available
			13=No staff at health facility to provide vaccination
			14=Wait too long so give up vaccination
			15=Too expensive to afford the vaccination or transportation
			16=No hukou so not allow to get vaccination
			17=Hukou is not local so not allow to get vaccination
			18=DNK
			19=Others
Is there a record on the immunization card on the third dose of Hep B vaccine?	IM_7_b31	Categorical	1=Has record with a vaccination date
			2=Has record without a vaccination date
			3=No record
Vaccination date of the third dose of Hep B vaccine	IM_7_b32	Numeric	DD-MM-YY
Place to receive the third dose of Hep B vaccine	IM_7_b33	Categorical	1=County or above hospital or maternal and child healthcare hospital
			2=Community health center
			3=Township hospital
			4=Community health station
			5=Village doctor's clinic
			6=Private hospital
			7=Private clinic
			9=Do not know
			9=Others
Specify other places to receive the third dose of Hep B vaccine	IM_7_b33_9	Text
Why was not vaccinated with the third dose of Hep B vaccine?	IM_7_b34	Categorical	1=Child does not reach the age requirement
			2=Do not know child needs this vaccine
			3=Child has received this vaccine
			4=Do no know the time and place for vaccine
			5=Afraid of the side effect of vaccination
			6=Someone said this vaccine is not good
			7=Vaccine place is too far
			8=The vaccine time is not convenient
			9=No one at home to take child to vaccine
			10=Child is sick
			11=Child is sick and doctor did not vaccine
			12=No vaccine available
			13=No staff at health facility to provide vaccination
			14=Wait too long so give up vaccination
			15=Too expensive to afford the vaccination or transportation
			16=No hukou so not allow to get vaccination
			17=Hukou is not local so not allow to get vaccination
			18=DNK
			19=Others
Is there a record on the immunization card on the first dose of DPT vaccine?	IM_7_c11	Categorical	1=Has record with a vaccination date
			2=Has record without a vaccination date
			3=No record
Vaccination date of the first dose of DPT vaccine	IM_7_c12	Numeric	DD-MM-YY
Place to receive the first dose of DPT vaccine	IM_7_c13	Categorical	1=County or above hospital or maternal and child healthcare hospital
			2=Community health center
			3=Township hospital
			4=Community health station
			5=Village doctor's clinic
			6=Private hospital
			7=Private clinic
			9=Do not know
			9=Others
Specify other places to receive the first dose of DPT vaccine	IM_7_c13_9	Text
Why was not vaccinated with the first dose of DPT vaccine?	IM_7_c14	Categorical	1=Child does not reach the age requirement
			2=Do not know child needs this vaccine
			3=Child has received this vaccine
			4=Do no know the time and place for vaccine
			5=Afraid of the side effect of vaccination
			6=Someone said this vaccine is not good
			7=Vaccine place is too far
			8=The vaccine time is not convenient
			9=No one at home to take child to vaccine
			10=Child is sick
			11=Child is sick and doctor did not vaccine
			12=No vaccine available
			13=No staff at health facility to provide vaccination
			14=Wait too long so give up vaccination
			15=Too expensive to afford the vaccination or transportation
			16=No hukou so not allow to get vaccination
			17=Hukou is not local so not allow to get vaccination
			18=DNK
			19=Others
Is there a record on the immunization card on the second dose of DPT vaccine?	IM_7_c21	Categorical	1=Has record with a vaccination date
			2=Has record without a vaccination date
			3=No record
Vaccination date of the second dose of DPT vaccine	IM_7_c22	Numeric	DD-MM-YY
Place to receive the second dose of DPT vaccine	IM_7_c23	Categorical	1=County or above hospital or maternal and child healthcare hospital
			2=Community health center
			3=Township hospital
			4=Community health station
			5=Village doctor's clinic
			6=Private hospital
			7=Private clinic
			9=Do not know
			9=Others
Specify other places to receive the second dose of DPT vaccine	IM_7_c23_9	Text
Why was not vaccinated with the second dose of DPT vaccine?	IM_7_c24	Categorical	1=Child does not reach the age requirement
			2=Do not know child needs this vaccine
			3=Child has received this vaccine
			4=Do no know the time and place for vaccine
			5=Afraid of the side effect of vaccination
			6=Someone said this vaccine is not good
			7=Vaccine place is too far
			8=The vaccine time is not convenient
			9=No one at home to take child to vaccine
			10=Child is sick
			11=Child is sick and doctor did not vaccine
			12=No vaccine available
			13=No staff at health facility to provide vaccination
			14=Wait too long so give up vaccination
			15=Too expensive to afford the vaccination or transportation
			16=No hukou so not allow to get vaccination
			17=Hukou is not local so not allow to get vaccination
			18=DNK
			19=Others
Is there a record on the immunization card on the third dose of DPT vaccine?	IM_7_c31	Categorical	1=Has record with a vaccination date
			2=Has record without a vaccination date
			3=No record
Vaccination date of the third dose of DPT vaccine	IM_7_c32	Numeric	DD-MM-YY
Place to receive the third dose of DPT vaccine	IM_7_c33	Categorical	1=County or above hospital or maternal and child healthcare hospital
			2=Community health center
			3=Township hospital
			4=Community health station
			5=Village doctor's clinic
			6=Private hospital
			7=Private clinic
			9=Do not know
			9=Others
Specify other places to receive the third dose of DPT vaccine	IM_7_c33_9	Text
Why was not vaccinated with the third dose of DPT vaccine?	IM_7_c34	Categorical	1=Child does not reach the age requirement
			2=Do not know child needs this vaccine
			3=Child has received this vaccine
			4=Do no know the time and place for vaccine
			5=Afraid of the side effect of vaccination
			6=Someone said this vaccine is not good
			7=Vaccine place is too far
			8=The vaccine time is not convenient
			9=No one at home to take child to vaccine
			10=Child is sick
			11=Child is sick and doctor did not vaccine
			12=No vaccine available
			13=No staff at health facility to provide vaccination
			14=Wait too long so give up vaccination
			15=Too expensive to afford the vaccination or transportation
			16=No hukou so not allow to get vaccination
			17=Hukou is not local so not allow to get vaccination
			18=DNK
			19=Others
Is there a record on the immunization card on the first dose of OPV vaccine?	IM_7_d11	Categorical	1=Has record with a vaccination date
			2=Has record without a vaccination date
			3=No record
Vaccination date of the first dose of OPV vaccine	IM_7_d12	Numeric	DD-MM-YY
Place to receive the first dose of OPV vaccine	IM_7_d13	Categorical	1=County or above hospital or maternal and child healthcare hospital
			2=Community health center
			3=Township hospital
			4=Community health station
			5=Village doctor's clinic
			6=Private hospital
			7=Private clinic
			9=Do not know
			9=Others
Specify other places to receive the third dose of DPT vaccine	IM_7_d13_9	Text
Why was not vaccinated with the first dose of OPV vaccine?	IM_7_d14	Categorical	1=Child does not reach the age requirement
			2=Do not know child needs this vaccine
			3=Child has received this vaccine
			4=Do no know the time and place for vaccine
			5=Afraid of the side effect of vaccination
			6=Someone said this vaccine is not good
			7=Vaccine place is too far
			8=The vaccine time is not convenient
			9=No one at home to take child to vaccine
			10=Child is sick
			11=Child is sick and doctor did not vaccine
			12=No vaccine available
			13=No staff at health facility to provide vaccination
			14=Wait too long so give up vaccination
			15=Too expensive to afford the vaccination or transportation
			16=No hukou so not allow to get vaccination
			17=Hukou is not local so not allow to get vaccination
			18=DNK
			19=Others
Is there a record on the immunization card on the second dose of OPV vaccine?	IM_7_d21	Categorical	1=Has record with a vaccination date
			2=Has record without a vaccination date
			3=No record
Vaccination date of the second dose of OPV vaccine	IM_7_d22	Numeric	DD-MM-YY
Place to receive the second dose of OPV vaccine	IM_7_d23	Categorical	1=County or above hospital or maternal and child healthcare hospital
			2=Community health center
			3=Township hospital
			4=Community health station
			5=Village doctor's clinic
			6=Private hospital
			7=Private clinic
			9=Do not know
			9=Others
Specify other places to receive the second dose of OPV vaccine	IM_7_d23_9	Text
Why was not vaccinated with the second dose of OPV vaccine?	IM_7_d24	Categorical	1=Child does not reach the age requirement
			2=Do not know child needs this vaccine
			3=Child has received this vaccine
			4=Do no know the time and place for vaccine
			5=Afraid of the side effect of vaccination
			6=Someone said this vaccine is not good
			7=Vaccine place is too far
			8=The vaccine time is not convenient
			9=No one at home to take child to vaccine
			10=Child is sick
			11=Child is sick and doctor did not vaccine
			12=No vaccine available
			13=No staff at health facility to provide vaccination
			14=Wait too long so give up vaccination
			15=Too expensive to afford the vaccination or transportation
			16=No hukou so not allow to get vaccination
			17=Hukou is not local so not allow to get vaccination
			18=DNK
			19=Others
Is there a record on the immunization card on the third dose of OPV vaccine?	IM_7_d31	Categorical	1=Has record with a vaccination date
			2=Has record without a vaccination date
			3=No record
Vaccination date of the third dose of OPV vaccine	IM_7_d32	Numeric	DD-MM-YY
Place to receive the third dose of OPV vaccine	IM_7_d33	Categorical	1=County or above hospital or maternal and child healthcare hospital
			2=Community health center
			3=Township hospital
			4=Community health station
			5=Village doctor's clinic
			6=Private hospital
			7=Private clinic
			9=Do not know
			9=Others
Specify other places to receive the third dose of OPV vaccine	IM_7_d33_9	Text
Why was not vaccinated with the third dose of OPV vaccine?	IM_7_d34	Categorical	1=Child does not reach the age requirement
			2=Do not know child needs this vaccine
			3=Child has received this vaccine
			4=Do no know the time and place for vaccine
			5=Afraid of the side effect of vaccination
			6=Someone said this vaccine is not good
			7=Vaccine place is too far
			8=The vaccine time is not convenient
			9=No one at home to take child to vaccine
			10=Child is sick
			11=Child is sick and doctor did not vaccine
			12=No vaccine available
			13=No staff at health facility to provide vaccination
			14=Wait too long so give up vaccination
			15=Too expensive to afford the vaccination or transportation
			16=No hukou so not allow to get vaccination
			17=Hukou is not local so not allow to get vaccination
			18=DNK
			19=Others
Is there a record on the immunization card on measles vaccine?	IM_7_e1	Categorical	1=Has record with a vaccination date
			2=Has record without a vaccination date
			3=No record
Vaccination date of measles vaccine	IM_7_e2	Numeric	DD-MM-YY
Place to receive measles vaccine	IM_7_e3	Categorical	1=County or above hospital or maternal and child healthcare hospital
			2=Community health center
			3=Township hospital
			4=Community health station
			5=Village doctor's clinic
			6=Private hospital
			7=Private clinic
			9=Do not know
			9=Others
Specify other places to receive measles vaccine	IM_7_e3_9	Text
Why was not vaccinated with measles vaccine?	IM_7_e4	Categorical	1=Child does not reach the age requirement
			2=Do not know child needs this vaccine
			3=Child has received this vaccine
			4=Do no know the time and place for vaccine
			5=Afraid of the side effect of vaccination
			6=Someone said this vaccine is not good
			7=Vaccine place is too far
			8=The vaccine time is not convenient
			9=No one at home to take child to vaccine
			10=Child is sick
			11=Child is sick and doctor did not vaccine
			12=No vaccine available
			13=No staff at health facility to provide vaccination
			14=Wait too long so give up vaccination
			15=Too expensive to afford the vaccination or transportation
			16=No hukou so not allow to get vaccination
			17=Hukou is not local so not allow to get vaccination
			18=DNK
			19=Others
arm	arm	Categorical	1=Intervention group
			2=Control group

## Sheet: Village doctor survey data
id	arm	township	b3	b4	b5	b6	b7	b8	b9	b10	b11	b12	b13	b14
10201	2	1	1	42	1	1	1	2	8	5	4	7	2	1
10206	2	1	1	64	1	1	1	2	8	2	2	2	2	1
10207	2	1	1	47	2	1	1	2	9	2	3	2	2	1
10211	2	1	1	47	1	1	1	2	8	2	3	1	2	1
10214	2	1	1	37	1	1	1	2	9	2	3	1	2	1
10106	2	1	1	65	1	1	2	2	9	2	3	5	2	1
10108	2	2	1	43	1	2	1	3	12	2	3	2	2	1
10111	2	2	1	46	1	1	2	3	12	2	2	2	2	1
10112	2	2	1	23	3	1	1	3	12	2	12	31	1	1
10115	2	2	1	31	1	1	5	3	8	2	2	2	2	1
10118	2	2	1	42	1	1	1	3	9	2	3	2	2	1
10131	2	2	1	38	1	1	5	3	8	2	2	2	2	1
10121	2	2	1	38	1	1	5	3	12	3	2	2	2	1
10121	2	2	1	29	1	1	5	3	12	2	3	2	2	1
10208	2	2	1	39	1	1	2	3	9	2	3	2	2	1
10128	2	2	1	43	1	1	1	2	9	2	3	2	2	1
10203	1	1	1	40	1	1	1	2	8	2	3	2	2	1
10205	1	1	1	51	1	1	1		8	2	3	2	2	1
10208	1	1	1	45	1	1	1	3	11	2	3	1	2	1
10210	1	1	1	39	1	1	1	2	9	2	3	1	2	1
10213	1	1	1	65	1	1	1	2	9	1	0	7	2	1
10109	1	2	1	50	1	1	2	2	9	2	3	2	2	1
10116	1	2	1	30	1	1	1	2	6	2	3	1	2	1
10120	1	2	1	34	1	1	5	3	8	2	2	2	2	1
10122	1	2	1	29	1	1	2	3	10	2	3	2	2	1
10104	1	2	1	37	1	1	1	3	12	2	3	1	2	1
10123	1	2	1	59	1	1	1	3	12	2	2	2	2	1
10129	1	2	1	36	1	1	2	2	7	2	3	1	2	1
10126	1	2	1	38	1	1	5	3	13	3	3	2	2	1
10107	1	2	1	46	1	1	2	3	7	2	3	1	2	1
10113	1	2	1	40	1	1	1	2	8	2	3	1	2	1
10117	1	2	2	46	4	2	2	2	9	2	3	4	1	1

## Sheet: Var definition for Vil doc surv
Variable definition of village doctor survey dataset
Name of the variable	Variable	Type of the variable	Coding of the variable
ID of the surveyed village doctor	id	Numeric
Arm	arm	Categorical	1=Control group
			2=Intervention group
Township	township	Categorical	10101=Linjiang
			10102=Xiaochi
			10103=Qingquan
			10104=Shuyuan
			10105=Huatan
			10106=XinQiao
			10107=Longwen
			10108=Dushuliang
			10109=Yuanba
			10110=Houba
			10111=Duoshitan
			10112=Jiefang
			10113=Shengdun
			10114=Gaodun
			10115=Dongyang
			10116=Ertang
			10117=Shawan
			10118=Motan
			10119=Guanhe
			10120=Guanchi
			10121=Fengle
			10112=Wulong
			10123=Shiniu
			10124=Wudaohe
			10125=Paiya
			10126=Dunzi
			10127=Shuangbo
			10128=Shishu
			10129=Shiwan
			10130=Longwan
			10131=Longmen
			10201=Huangni
			10202=Jianshe
			10203=Guzhai
			10204=Yunguan
			10205=Miyan
			10206=Tianwan
			10207=Shipan
			10208=Changchun
			10209=Tianyi
			10210=Pingyuan
			10211=Huanglong
			10212=Dianzi
			10213=Dongfang
			10214=Yunpan
			10215=Liangshuijing
Gender of the doctor	b3	Categorical	1=Male 2=Female
Age of the doctor	b4	Numeric	in years
Qualification for practice	b5	Categorical	1=Certified rural doctors
			2=Certificated physician
			3=Certificated assistant physician
			4=Certificated nurse practitioner
			5=No qualification for practice
			6=Others
Prescription privilege	b6	Categorical	1=Yes 2=No 8=Do not know
Academic title	b7	Categorical	1=Junior level
			2=Intermediate level
			3=Vice senior
			4=Senior
			5=No academic title
			8=Do not know
Basic education level	b8	Categorical
			1=Primary school
			2=Junior high school
			3=High School
Years of basic education	b9	Numeric	in years
Professional education level	b10	Categorical	1=No professional education
			2=Technical secondary school/vocational high school
			3=Junior college diploma
			4=Bachelor degree
			5=Others
Years of professional education	b11		in years
Specialty	b12	Categorical	1=Clinical Medicine
			2=Western and traditional Chinese medicine
			3=Traditional Chinese Medicine (TCM)
			4=Nurse
			5=Preventive medicine
			6=Pharmacology
			7=Others
Marital status	b13	Categorical	1=Single
			2=Married
			3=Divorced or widowed
Ethnicity	b14	Categorical	1=Han ethnicity
			2=Hui ethnicity
			7=Others
